# Supplementary material for: MSP-tracker: A versatile vesicle tracking software tool used to reveal the spatial control of polarized secretion in Drosophila epithelial cells
Source: PLoS Biol. 2025 Apr 10;23(4):e3003099. doi: 10.1371/journal.pbio.3003099 (PMC12021295; doi:10.1371/journal.pbio.3003099)
Supplement: S1 Table — χ2 tests were performed to determine if the tracks were directionally biased. The null hypothesis was that equal numbers of tracks would travel apically/basally, or leading/trailing. (XLSX) [file pbio.3003099.s008.xlsx]

## Sheet: Number of tracks
	Cargo	Stage	No of Movies	Apical	Basal	Lateral	Total	% Apical	%Basal	%Lateral	Significance
	C99c	8	3	9	5	15	29	31.0345	17.2414	51.7241	ns
	C99c	9	5	86	20	12	118	72.8814	16.9492	10.1695	****
	C99c Late	9	3	23	16	6	45	51.1111	35.5556	13.3333	ns
	C99c dhc8-1/+	8	3	7	12	15	34	20.5882	35.2941	44.1176	ns
	C99c dhc8-1/+	9	3	19	19	5	43	44.186	44.186	11.6279	ns
	C99c colcemid	8	4	6	2	3	11	54.5455	18.1818	27.2727	ns
	C99c colcemid	9	4	11	14	13	38	28.9474	36.8421	34.2105	ns
	Ndg	8	3	83	109	136	328	25.3049	33.2317	41.4634	ns
	Ndg dhc8-1/+	8	3	47	70	80	197	23.8579	35.533	40.6091	ns
				Leading	Trailing	Sideways	Total	% Leading	% Trailing	% Sideways
	Ndg basal	8	3	103	69	58	230	44.7826	30	25.2174	*
	Ndg mid	8	3	110	88	134	332	33.1325	26.506	40.3614	ns
	Ndg basal dhc8-1/+	8	2	90	76	84	250	36	30.4	33.6	ns
	Rab10 alone	8	2	43	49	27	119	36.1345	41.1765	22.6891	ns
	Rab10 with Ndg	8	2	96	62	52	210	45.7143	29.5238	24.7619	*
		Stage	No of Movies	Rab10 +ve	Rab10 -ve or unclear	Total	% Rab10 +ve
	Ndg	8	2	164	47	211	77.7251
