# Supplementary material for: MSP-tracker: A versatile vesicle tracking software tool used to reveal the spatial control of polarized secretion in Drosophila epithelial cells
Source: PLoS Biol. 2025 Apr 10;23(4):e3003099. doi: 10.1371/journal.pbio.3003099 (PMC12021295; doi:10.1371/journal.pbio.3003099)
Supplement: S1 Data — (XLSX) [file pbio.3003099.s010.xlsx]

## Sheet: README
Data used to create the graphs in Figure 2G and H, and Figure 7B
Each tab is a different dataset, organised by genotype.
To plot the graphs the data were first transformed in prism so that the average maximum value is 1. This was done by transforming every data point with the formula Y=Y/K, wehre K is the largest average value of a dataset. The K value is shown for each dataset
For everything EXCEPT NdgWGA the data are the change in pearson's correlation coefficient - as described in the materials and methods. For NdgWGA the data are the output values of the "basal measure" script, again as described in the materials and methods.

## Sheet: C99cSec16
Time since biotin addition	Movie1	Movie2	Movie3	Movie4	Movie5	Movie6	Movie7	Movie8	Movie9	Movie10	Average
0	0.018	-0.097	-0.014	0.032	0.261	0.109	0.159	0.181	0.165	0.216	0.103
1	0.121	0.075	-0.024	0.027	0.248	0.101	0.155	0.146	0.178	0.138	0.1165
2	0.146	0.052	-0.025	0.029	0.257	0.109	0.158	0.137	0.153	0.136	0.1152
3	0.159	0.048	-0.022	0.042	0.238	0.094	0.154	0.121	0.23	0.155	0.1219
4	0.168	0.039	-0.029	0.038	0.215	0.089	0.125	0.109	0.302	0.223	0.1279
5	0.195	0.028	-0.045	0.059	0.231	0.094	0.14	0.121	0.346	0.287	0.1456
6	0.242	0.007	-0.034	0.062	0.314	0.112	0.169	0.122	0.34	0.334	0.1668
7	0.283	-0.004	-0.02	0.125	0.371	0.135	0.19	0.115	0.346	0.336	0.1877
8	0.294	0.005	0.002	0.19	0.385	0.171	0.21	0.113	0.332	0.325	0.2027
9	0.293	0.004	-0.004	0.214	0.384	0.229	0.212	0.147	0.321	0.323	0.2123
10	0.285	0.063	-0.012	0.23	0.353	0.235	0.21	0.178	0.32	0.301	0.2163
11	0.268	0.125	-0.004	0.228	0.344	0.226	0.21	0.198	0.301	0.32	0.2216		K=0.2216
12	0.272	0.157	-0.001	0.206	0.31	0.218	0.202	0.205	0.261	0.278	0.2108
13	0.234	0.181	0.017	0.184	0.273	0.223	0.199	0.221	0.251	0.268	0.2051
14	0.212	0.202	0.009	0.173	0.246	0.209	0.192	0.206	0.232	0.243	0.1924
15	0.203	0.192	0.011	0.154	0.239	0.217	0.182	0.196	0.215	0.239	0.1848
16	0.184	0.176	0.014	0.137	0.236	0.209	0.181	0.19	0.191	0.23	0.1748
17	0.184	0.161	0.014	0.13	0.221	0.191	0.159	0.2	0.163	0.228	0.1651
18	0.173	0.147	0.015	0.112	0.202	0.153	0.156	0.178	0.154	0.228	0.1518
19	0.143	0.13	0.019	0.094	0.185	0.103	0.147	0.17	0.145	0.19	0.1326
20	0.11	0.121	0.025	0.071	0.165	0.096	0.131	0.174	0.142	0.187	0.1222
21	0.103	0.093	0.022	0.063	0.159	0.092	0.12	0.164	0.11	0.171	0.1097
22	0.092	0.109	0.026	0.065	0.164	0.076	0.102	0.119	0.088	0.159	0.1
23	0.071	0.099	0.021	0.055	0.15	0.081	0.078	0.109	0.067	0.127	0.0858
24	0.058	0.076	0.019	0.056	0.123	0.038	0.073	0.095	0.052	0.099	0.0689
25	0.056	0.058	0.011	0.039	0.096	0.055	0.059	0.082	0.045	0.094	0.0595
26	0.048	0.052	0.011	0.04	0.073	0.023	0.044	0.063	0.039	0.056	0.0449
27	0.036	0.032	0.01	0.028	0.043	0.026	0.022	0.04	0.04	0.044	0.0321
28	0.011	0.015	0.014	0.026	0.026	0.011	0.015	0.034	0.029	0.031	0.0212
29	0.006	0.018	0.006	0.011	0	0.014	0.013	0.016	0.019	0.018	0.0121
30	0	0	0	0	0	0	0	0	0	0	0

## Sheet: C99cGMAP
Time since biotin addition	Movie1	Movie2	Movie3	Movie4	Movie5	Movie6	Movie7	Movie8	Average
0	0	0	0	0	0	0	0	0	0
1	0.024	0.029	0.003	0	-0.008	0	0	-0.031	0.002125
2	0.03	0.106	-0.026	-0.03	0.081	0.003	-0.001	-0.01	0.019125
3	0.017	0.177	-0.026	-0.019	0.071	-0.002	-0.026	-0.008	0.023
4	0.059	0.234	-0.003	-0.035	0.058	0.002	-0.031	-0.011	0.034125
5	0.019	0.258	0.078	0.056	0.04	0.008	-0.047	0.027	0.054875
6	0.062	0.294	0.126	0.131	0.032	-0.002	-0.022	0.023	0.0805
7	0.144	0.3	0.197	0.078	0.026	0.007	0.032	0.036	0.1025
8	0.21	0.287	0.197	0.124	0.065	-0.004	0.123	0.092	0.13675
9	0.278	0.259	0.224	0.127	0.129	0.02	0.187	0.182	0.17575
10	0.315	0.271	0.219	0.161	0.186	0.089	0.229	0.238	0.2135
11	0.344	0.266	0.212	0.177	0.224	0.182	0.259	0.271	0.241875
12	0.379	0.284	0.201	0.115	0.256	0.244	0.289	0.278	0.25575
13	0.371	0.275	0.197	0.153	0.261	0.266	0.245	0.292	0.2575		k=0.2575
14	0.36	0.229	0.202	0.195	0.273	0.274	0.234	0.28	0.255875
15	0.359	0.216	0.198	0.196	0.274	0.248	0.2	0.26	0.243875
16	0.332	0.224	0.19	0.131	0.276	0.242	0.192	0.234	0.227625
17	0.34	0.213	0.174	0.206	0.258	0.233	0.157	0.203	0.223
18	0.356	0.197	0.147	0.188	0.244	0.214	0.132	0.178	0.207
19	0.317	0.2	0.143	0.212	0.237	0.182	0.13	0.168	0.198625
20	0.34	0.195	0.153	0.166	0.227	0.164	0.118	0.165	0.191
21	0.312	0.184	0.136	0.207	0.233	0.15	0.093	0.129	0.1805
22	0.336	0.166	0.135	0.164	0.222	0.139	0.037	0.127	0.16575
23	0.29	0.122	0.103	0.235	0.205	0.11	0.025	0.11	0.15
24	0.265	0.114	0.089	0.164	0.166	0.117	0.066	0.106	0.135875
25	0.276	0.117	0.089	0.15	0.169	0.079	0.024	0.097	0.125125
26	0.283	0.09	0.067	0.165	0.172	0.088	0.02	0.07	0.119375
27	0.256	0.079	0.07	0.112	0.179	0.078	0.017	0.062	0.106625
28	0.246	0.069	0.065	0.101	0.165	0.045	0.017	0.046	0.09425
29	0.237	0.051	0.077	0.09	0.14	0.041	0.003	0.039	0.08475
30	0.237	0.09	0.073	0.14	0.123	0.046	-0.008	0.039	0.0925

## Sheet: C99cG245
Time since biotin addition	Movie1	Movie2	Movie3	Movie4	Movie5	Movie6	Movie7	Movie8	Movie9	Movie10	Movie11	Average
0	0	0	0	0	0	0	0	0	0	0	0	0
1	0	0	0	-0.002	0.001	-0.004	-0.019	-0.003	0.002	0.018	0.018	0.001
2	0.04	-0.001	0.002	0.043	0	0	-0.005	-0.001	0.002	0.008	0.006	0.00854545
3	0.047	0.008	0.017	0.05	0.002	-0.013	-0.008	0.01	0.01	0.012	-0.002	0.0120909
4	0.018	0.016	0.008	0.04	-0.016	-0.015	0.001	-0.01	-0.004	0.031	-0.001	0.00618182
5	0.021	0.012	0.009	0.031	0.011	-0.02	0.003	-0.014	0.01	0.056	0.027	0.0132727
6	0.019	0.021	0.008	0.035	0.003	-0.024	0.012	-0.012	0.007	0.082	0.072	0.0202727
7	0.032	0.013	0.033	0.022	0.005	-0.015	0.015	-0.014	0.015	0.104	0.083	0.0266364
8	0.064	0.014	0.063	0.003	0.014	-0.027	0.031	-0.028	0.026	0.155	0.097	0.0374545
9	0.106	0.041	0.094	-0.034	0.007	-0.001	0.011	-0.043	-0.018	0.191	0.145	0.0453636
10	0.129	0.068	0.114	-0.008	0.012	-0.028	0.003	-0.039	0.024	0.164	0.184	0.0566364
11	0.154	0.09	0.119	0.041	-0.005	0.01	0.026	-0.034	0.005	0.188	0.218	0.0738182
12	0.177	0.108	0.155	0.099	0.005	0.026	0.051	-0.033	-0.013	0.194	0.249	0.0925455
13	0.248	0.139	0.171	0.138	0.024	0.088	0.021	-0.033	0.01	0.159	0.26	0.111364
14	0.261	0.127	0.235	0.171	0.034	0.169	0.031	-0.012	0.035	0.158	0.323	0.139273
15	0.3	0.156	0.21	0.17	0.019	0.186	0.046	0.036	0.031	0.144	0.322	0.147273
16	0.328	0.15	0.21	0.2	0.03	0.231	0.048	0.079	0.063	0.178	0.312	0.166273
17	0.298	0.189	0.217	0.198	0.054	0.281	0.067	0.12	0.09	0.167	0.349	0.184545
18	0.264	0.176	0.167	0.211	0.048	0.254	0.101	0.091	0.141	0.144	0.359	0.177818
19	0.305	0.203	0.165	0.213	0.039	0.323	0.104	0.163	0.196	0.127	0.356	0.199455
20	0.269	0.22	0.158	0.198	0.042	0.363	0.16	0.191	0.225	0.111	0.33	0.206091		k=0.2061
21	0.276	0.204	0.117	0.252	0.044	0.342	0.147	0.221	0.207	0.092	0.331	0.203
22	0.301	0.217	0.114	0.223	0.05	0.36	0.192	0.261	0.191	0.11	0.355	0.215818
23	0.324	0.197	0.086	0.225	0.037	0.354	0.224	0.214	0.236	0.089	0.332	0.210727
24	0.3	0.219	0.068	0.192	0.041	0.33	0.259	0.228	0.239	0.071	0.316	0.205727
25	0.266	0.221	0.032	0.151	0.053	0.275	0.203	0.198	0.219	0.064	0.31	0.181091
26	0.238	0.191	0.032	0.139	0.037	0.354	0.218	0.167	0.323	0.063	0.235	0.181545
27	0.231	0.193	0.049	0.14	0.05	0.278	0.193	0.189	0.276	0.054	0.25	0.173
28	0.226	0.188	0.03	0.151	0.037	0.301	0.169	0.201	0.236	0.024	0.24	0.163909
29	0.235	0.215	0.021	0.163	0.031	0.316	0.161	0.165	0.236	0.025	0.188	0.159636
30	0.244	0.227	0.005	0.102	0.037	0.308	0.155	0.139	0.222	0.003	0.176	0.147091

## Sheet: C99cCellMask
Time since biotin addition	Movie1	Movie2	Movie3	Movie4	Movie5	Movie6	Movie7	Movie8	Movie9	Average
0	0	0	0	0	0	0	0	0	0	0
1	0.006	-0.007	-0.003	-0.006	0	-0.006	-0.012	0.007	-0.045	-0.00733333
2	0.008	-0.002	0.005	-0.007	-0.004	-0.001	-0.017	0	-0.043	-0.00677778
3	0.003	0.005	0	-0.009	-0.009	0.002	-0.02	-0.002	-0.043	-0.00811111
4	0.009	0.012	-0.007	-0.011	-0.001	0.009	-0.029	0.007	-0.041	-0.00577778
5	0.015	0.012	-0.003	-0.011	-0.001	0.008	-0.028	0.001	-0.044	-0.00566667
6	0.012	0.02	-0.005	-0.012	-0.003	0.005	-0.037	0.011	-0.04	-0.00544444
7	0.019	0.025	0.002	-0.014	-0.006	0.002	-0.038	0.014	-0.036	-0.00355556
8	0.019	0.03	0	-0.018	-0.009	0.004	-0.037	0.012	-0.036	-0.00388889
9	0.009	0.032	-0.001	-0.02	-0.014	0.008	-0.041	0.013	-0.031	-0.005
10	0.012	0.036	-0.007	-0.017	-0.003	0.01	-0.039	0.017	-0.036	-0.003
11	0.02	0.049	-0.007	-0.01	-0.002	0.013	-0.037	0.026	-0.034	0.002
12	0.023	0.054	-0.005	-0.005	0.001	0.026	-0.026	0.025	-0.032	0.00677778
13	0.018	0.064	-0.006	0.007	0.008	0.033	-0.013	0.033	-0.025	0.0132222
14	0.024	0.065	-0.001	0.02	0.022	0.042	0.001	0.042	-0.019	0.0217778
15	0.02	0.071	0.013	0.032	0.032	0.056	0.015	0.041	-0.016	0.0293333
16	0.021	0.081	0.013	0.04	0.039	0.061	0.026	0.046	-0.011	0.0351111
17	0.028	0.093	0.033	0.051	0.044	0.07	0.036	0.05	-0.001	0.0448889
18	0.038	0.101	0.036	0.058	0.043	0.076	0.046	0.057	-0.002	0.0503333
19	0.046	0.109	0.048	0.061	0.047	0.087	0.059	0.06	0.007	0.0582222
20	0.052	0.115	0.048	0.066	0.05	0.092	0.065	0.069	0.017	0.0637778
21	0.067	0.119	0.051	0.072	0.055	0.094	0.076	0.071	0.029	0.0704444
22	0.077	0.118	0.061	0.075	0.056	0.1	0.078	0.079	0.066	0.0788889
23	0.084	0.126	0.073	0.076	0.062	0.108	0.08	0.078	0.073	0.0844444
24	0.097	0.126	0.057	0.08	0.062	0.112	0.086	0.079	0.07	0.0854444
25	0.095	0.131	0.045	0.084	0.063	0.116	0.088	0.092	0.078	0.088
26	0.112	0.133	0.083	0.088	0.065	0.119	0.092	0.096	0.055	0.0936667
27	0.134	0.135	0.096	0.086	0.068	0.119	0.094	0.104	0.064	0.1
28	0.131	0.144	0.09	0.09	0.069	0.122	0.098	0.103	0.057	0.100444
29	0.125	0.151	0.096	0.093	0.072	0.124	0.099	0.105	0.061	0.102889
30	0.124	0.161	0.102	0.096	0.072	0.13	0.102	0.102	0.088	0.108556		k=0.1086

## Sheet: C99cRab11
Time since biotin addition	Movie1	Movie2	Movie3	Movie4	Movie5	Movie6	Movie7	Movie8	Movie9	Movie10	Movie11	Movie12	Movie13	Movie14	Movie15	Movie16	Movie17	Movie18	Average
0	0	0	0	0	0	0	0	0	0	0	0	0	0	0	0	0	0	0	0
1	0.015	0.057	0.001	0.002	0	0.002	0.001	0.002	0.003	-0.003	0.006	0.006	0.003	-0.003	-0.002	0.053	0.019	-0.006	0.00866667
2	-0.004	0.06	0.009	-0.125	0.048	-0.033	-0.002	0.017	0	0.006	0.019	0.03	-0.014	0.004	-0.008	0.033	0.033	0.012	0.00472222
3	-0.001	0.065	0.013	-0.143	0.036	-0.052	0.03	0.016	0.009	-0.003	0.017	0.003	-0.03	0.016	0.005	0.044	0.035	0.009	0.00383333
4	0.006	0.051		-0.134	0.032		0.046	0.011	0	0.007	0.024	-0.002	-0.037	0.023	-0.007	0.071	0.032	-0.002	0.0075625
5	0.015	0.066	0.018	-0.111	0.034	-0.016	0.01	-0.016	0.01	0.003	0.039	0.005	-0.057	0.014	-0.034	0.083	0.058	0.013	0.00744444
6	0.026	0.075	0.032	-0.074	0.044	-0.019	0.031	0.002	0.006	-0.012	0.061	0.02	-0.058	0.013	-0.05	0.064	0.08	0.023	0.0146667
7	0.033	0.077	0.046	-0.07	0.054	-0.01	0.051	0.008	-0.009	-0.016	0.069	0.036	-0.056	0.005	-0.049	0.072	0.073	0.026	0.0188889
8	0.048	0.097	0.057	-0.044	0.068	0.008	0.04	0.014	-0.013	-0.02	0.068	0.049	-0.044	0.005	-0.03	0.036	0.064	0.044	0.0248333
9	0.043	0.085	0.052	-0.04	0.059	0.043	0.069	0.032	-0.017	-0.018	0.084	0.015	-0.039	0.016	-0.045	0.094	0.075	0.048	0.0308889
10	0.062	0.116	0.068	-0.019	0.062	0.036	0.056	0.045	-0.015	-0.028	0.096	0.037	-0.031	0.016	-0.043	0.082	0.073	0.053	0.037
11	0.088	0.125	0.073	-0.013	0.081	0.051	0.065	0.056	-0.025	-0.017	0.101	0.036	-0.024	0.036	-0.012	0.105	0.1	0.065	0.0495
12	0.086	0.121	0.063	-0.002	0.09	0.065	0.045	0.095	-0.014	-0.005	0.123	0.06	-0.01	0.037	-0.023	0.058	0.098	0.068	0.0530556
13	0.098	0.135	0.062	0.008	0.091	0.06	0.049	0.108	-0.002	-0.024	0.11	0.075	0	0.047	-0.016	0.09	0.099	0.094	0.0602222
14	0.131	0.14	0.071	0.015	0.08	0.088	0.055	0.119	-0.021	-0.001	0.117	0.073	-0.01	0.004	-0.005	0.068	0.107	0.083	0.0618889
15	0.12	0.133	0.057	0.005	0.094	0.069	0.06	0.125	0.002	-0.002	0.13	0.075	0.007	0.023	-0.009	0.078	0.102	0.113	0.0656667
16	0.136	0.145	0.07	-0.009	0.08	0.082	0.039	0.113	0.001	0.03	0.145	0.063	0.013	0.02	-0.01	0.037	0.099	0.11	0.0646667
17	0.143	0.144	0.088	0.02	0.079	0.078	0.029	0.122	0.033	0.029	0.166	0.088	0.009	0.005	0.013	0.036	0.097	0.089	0.0704444
18	0.144	0.134	0.065	0.035	0.091	0.104	0.019	0.123	0.032	0.025	0.169	0.1	0.023	0.025	-0.005	0.034	0.109	0.099	0.0736667
19	0.144	0.15	0.091	0.026	0.084	0.098	0.015	0.136	0.028	0.04	0.156	0.095	0.02	0.02	0.006	0.042	0.105	0.113	0.0760556
20	0.169	0.149	0.099	0.041	0.084	0.08	0.08	0.137	0.043	0.04	0.142	0.089	0.027	0.009	0.001	0.051	0.083	0.117	0.0800556		k=0.0801
21	0.159	0.148	0.094	0.028	0.067	0.081	0.019	0.147	0.043	0.044	0.142	0.106	0.023	-0.014	0.01	0.042	0.072	0.107	0.0732222
22	0.154	0.15	0.095	0.035	0.07	0.079	0.034	0.147	0.047	0.022	0.125	0.129	0.01	0.014	0.023	0.027	0.067	0.096	0.0735556
23	0.158	0.159	0.102	-0.008	0.06	0.092	0.02	0.145	0.025	0.015	0.148	0.108	0.02	0	0.029	0.022	0.071	0.088	0.0696667
24	0.153	0.172	0.102	0.035	0.058	0.106	-0.005	0.149	0.018	0.025	0.158	0.11	0.031	-0.009	0.033	0.047	0.071	0.107	0.0756111
25	0.162	0.171	0.105	0.034	0.055	0.087	-0.004	0.141	0.028	0.04	0.15	0.105	0.037	-0.021	0.029	0.051	0.095	0.109	0.0763333
26	0.15	0.172	0.101	0.023	0.043	0.097	0.011	0.142	0.043	0.02	0.144	0.109	0.032	-0.049	0.016	0.055	0.079	0.104	0.0717778
27	0.14	0.155	0.073	0.036	0.044	0.075	-0.03	0.153	0.023	0.034	0.154	0.1	0.035	-0.078	0.017	0.063	0.078	0.093	0.0647222
28	0.156	0.161	0.079	-0.009	0.026	0.034	-0.025	0.163	0.037	0.026	0.148	0.093	0.039	-0.078	0.009	0.045	0.089	0.089	0.0601111
29	0.142	0.163	0.075	-0.007	0.029	0.04	-0.038	0.156	0.029	0.015	0.152	0.1	0.038	-0.073	0.016	0.032	0.08	0.066	0.0563889
30	0.147	0.157	0.065	-0.012	0.024	0.045	-0.031	0.162	0.018	0.011	0.151	0.101	0.044	-0.079	0.023	0.03	0.08	0.049	0.0547222

## Sheet: NdgSec16
Time since biotin addition	Movie1	Movie2	Movie3	Movie4	Movie5	Movie6	Movie7	Movie8	Movie9	Movie10	Movie11	Average
0	0.059	0.089	0.052	0.189	0.121	0.152	0.151	0.144	0.116	0.15	0.187	0.128182
1	0.109	0.161	0.014	0.198	0.168	0.135	0.155	0.168	0.165	0.15	0.239	0.151091
2	0.12	0.159	0.026	0.186	0.166	0.129	0.154	0.174	0.17	0.154	0.223	0.151
3	0.142	0.126	0.026	0.191	0.173	0.098	0.168	0.17	0.159	0.144	0.209	0.146
4	0.141	0.16	0.022	0.2	0.167	0.085	0.167	0.162	0.164	0.158	0.205	0.148273
5	0.133	0.14	0.033	0.213	0.17	0.072	0.174	0.152	0.175	0.153	0.201	0.146909
6	0.127	0.13	0.047	0.206	0.175	0.06	0.179	0.158	0.131	0.139	0.204	0.141455
7	0.102	0.106	0.072	0.222	0.173	0.061	0.193	0.144	0.128	0.151	0.198	0.140909
8	0.086	0.091	0.091	0.229	0.185	0.063	0.195	0.147	0.114	0.158	0.19	0.140818
9	0.064	0.092	0.115	0.227	0.204	0.114	0.212	0.124	0.184	0.169	0.223	0.157091
10	0.05	0.092	0.124	0.252	0.191	0.163	0.224	0.198	0.235	0.179	0.237	0.176818
11	0.039	0.082	0.134	0.241	0.199	0.18	0.248	0.215	0.269	0.216	0.239	0.187455
12	0.02	0.104	0.133	0.253	0.196	0.205	0.232	0.23	0.286	0.213	0.232	0.191273		k=0.1913
13	0.014	0.099	0.124	0.236	0.185	0.197	0.23	0.247	0.25	0.21	0.217	0.182636
14	0.049	0.084	0.122	0.226	0.178	0.197	0.222	0.221	0.25	0.182	0.188	0.174455
15	0.025	0.092	0.112	0.198	0.168	0.196	0.213	0.211	0.192	0.168	0.148	0.156636
16	0.024	0.062	0.095	0.162	0.163	0.168	0.199	0.17	0.155	0.132	0.151	0.134636
17	0.038	0.053	0.077	0.148	0.137	0.181	0.182	0.161	0.117	0.15	0.153	0.127
18	0.021	0.029	0.05	0.113	0.13	0.136	0.181	0.118	0.109	0.124	0.128	0.103545
19	0.027	-0.001	0.039	0.112	0.124	0.149	0.159	0.101	0.088	0.111	0.106	0.0922727
20	0.02	-0.011	0.038	0.093	0.11	0.115	0.142	0.058	0.09	0.095	0.094	0.0767273
21	0.034	-0.008	0.035	0.07	0.088	0.088	0.122	0.064	0.086	0.081	0.077	0.067
22	0.025	-0.009	0.021	0.063	0.075	0.074	0.13	0.052	0.069	0.076	0.07	0.0587273
23	0.025	0.003	0.009	0.064	0.084	0.041	0.087	0.071	0.071	0.049	0.056	0.0509091
24	0.024	-0.011	0.007	0.048	0.077	0.02	0.081	0.049	0.059	0.037	0.035	0.0387273
25	0.015	-0.004	0.033	0.048	0.075	0.004	0.071	0.045	0.032	0.039	0.031	0.0353636
26	0.019	-0.018	0.005	0.025	0.033	0.029	0.042	0.031	0.026	0.042	0.025	0.0235455
27	0.018	-0.02	0.003	0.02	0.022	0.023	0.021	0.019	0.032	0.035	0.021	0.0176364
28	0.012	-0.01	-0.001	0.002	0.003	0.021	0.018	0.014	0.022	0.013	0.017	0.0100909
29	0.026	-0.029	-0.008	0.013	0.01	0.016	-0.001	0.012	0.018	0.008	-0.004	0.00554545
30	0	0	0	0	0	0	0	0	0	0	0	0

## Sheet: NdgGMAP
Time since biotin addition	Movie1	Movie2	Movie3	Movie4	Movie5	Movie6	Movie7	Movie8	Movie9	Average
0	0	0	0	0	0	0	0	0	0	0
1	0.008	0.009	0.023	0.065	0	-0.002	0.012	-0.003	0.002	0.0126667
2	0.004	-0.019	0.025	0.067	0.027	-0.014	0.018	0.018	0.018	0.016
3	-0.002	0	0.042	0.074	0.042	-0.02	0.018	0.06	0.05	0.0293333
4	0.007	0	0.039	0.095	0.084	-0.011	0.009	0.067	0.029	0.0354444
5	0.027	0.014	0.092	0.2	0.157	0.002	0.026	0.072	0.009	0.0665556
6	0.045	0.024	0.161	0.145	0.175	0.034	0.067	0.068	0.023	0.0824444
7	0.039	0.038	0.216	0.148	0.175	0.049	0.091	0.07	0.027	0.0947778
8	0.068	0.074	0.266	0.133	0.164	0.045	0.095	0.075	0.033	0.105889
9	0.068	0.103	0.289	0.11	0.168	0.064	0.118	0.052	0.036	0.112
10	0.066	0.092	0.318	0.109	0.158	0.068	0.111	0.108	0.035	0.118333
11	0.05	0.085	0.312	0.16	0.144	0.061	0.111	0.142	0.065	0.125556
12	0.048	0.075	0.31	0.154	0.154	0.059	0.117	0.216	0.085	0.135333		k=0.1353
13	0.029	0.05	0.29	0.146	0.156	0.048	0.096	0.229	0.101	0.127222
14	0.013	0.024	0.258	0.108	0.114	0.056	0.083	0.258	0.143	0.117444
15	0.001	0.018	0.226	0.11	0.079	0.037	0.096	0.256	0.147	0.107778
16	-0.014	-0.031	0.213	0.107	0.097	0.019	0.075	0.243	0.149	0.0953333
17	-0.021	-0.038	0.146	0.083	0.068	0.001	0.07	0.19	0.162	0.0734444
18	-0.031	-0.028	0.117	0.076	0.048	-0.004	0.058	0.2	0.172	0.0675556
19	-0.048	-0.026	0.128	0.095	0.021	-0.01	0.039	0.17	0.174	0.0603333
20	-0.057	-0.021	0.062	0.069	0.001	-0.01	0.042	0.168	0.173	0.0474444
21	-0.062	-0.034	0.082	0.078	0.002	0.004	0.032	0.159	0.172	0.0481111
22	-0.07	-0.059	0.075	0.05	-0.009	-0.019	0.015	0.107	0.153	0.027
23	-0.072	-0.06	0.046	0.077	-0.005	-0.021	0.023	0.125	0.157	0.03
24	-0.08	-0.068	0.048	0.055	-0.023	-0.036	0.015	0.123	0.141	0.0194444
25	-0.088	-0.119	0.024	0.068	-0.027	-0.036	0.016	0.076	0.138	0.00577778
26	-0.095	-0.086	0.017	0.045	-0.031	-0.052	-0.007	0.066	0.134	-0.001
27	-0.084	-0.087	0.012	0.054	-0.058	-0.055	-0.003	0.052	0.132	-0.00411111
28	-0.072	-0.108	0.009	0.041	-0.064	-0.052	0	0.051	0.121	-0.00822222
29	-0.079	-0.102	0.004	0.043	-0.068	-0.06	-0.001	0.005	0.113	-0.0161111
30	-0.067	-0.125	-0.003	0.055	-0.049	-0.072	-0.022	0.028	0.104	-0.0167778

## Sheet: NdgG245
Time since biotin addition	Movie1	Movie2	Movie3	Movie4	Movie5	Movie6	Movie7	Movie8	Movie9	Movie10	Movie11	Movie12	Average
0	0	0	0	0	0	0	0	0	0	0	0	0	0
1	0.017	0.032	0.005	0.005	0.006	-0.012	-0.006	-0.01	0.024	0.002	0.004	0.009	0.00633333
2	0.041	0.032	0.014	0.001	-0.005	0.048	-0.014	0.013	0.037	0.018	0.014	0.012	0.0175833
3	0.054	0.023	0.001	-0.004	0.002	0.098	-0.008	0.052	0.013	0.014	0.016	0.036	0.02475
4	0.081	0.033	0.002	-0.005	0.01	0.148	-0.009	0.1	0.025	0.031	0.017	0.047	0.04
5	0.065	0.027	0.011	-0.017	0.006	0.182	-0.009	0.141	0.025	0.025	0.039	0.063	0.0465
6	0.081	0.047	0.03	-0.033	0.005	0.2	0.023	0.157	0.022	0.041	0.059	0.068	0.0583333
7	0.111	0.067	0.034	-0.039	0.004	0.221	0.054	0.191	0.035	0.069	0.12	0.08	0.0789167
8	0.124	0.076	0.071	-0.018	-0.01	0.239	0.099	0.229	0.015	0.083	0.113	0.098	0.09325
9	0.15	0.107	0.097	-0.018	0.026	0.207	0.108	0.226	0.055	0.099	0.144	0.125	0.1105
10	0.192	0.127	0.114	-0.002	0.039	0.194	0.113	0.215	0.101	0.096	0.167	0.139	0.124583
11	0.198	0.135	0.146	-0.009	0.049	0.161	0.133	0.204	0.142	0.096	0.22	0.144	0.134917
12	0.229	0.17	0.143	0.015	0.044	0.129	0.137	0.178	0.17	0.081	0.198	0.144	0.1365
13	0.23	0.179	0.141	0.032	0.065	0.116	0.13	0.172	0.206	0.071	0.207	0.153	0.141833
14	0.23	0.17	0.145	0.057	0.077	0.127	0.124	0.156	0.217	0.079	0.204	0.151	0.14475		k=1448
15	0.228	0.179	0.107	0.089	0.082	0.105	0.101	0.177	0.212	0.057	0.189	0.14	0.138833
16	0.222	0.172	0.113	0.089	0.085	0.083	0.096	0.166	0.216	0.03	0.216	0.13	0.134833
17	0.204	0.176	0.109	0.089	0.102	0.057	0.08	0.128	0.207	0.004	0.184	0.114	0.121167
18	0.203	0.16	0.07	0.089	0.106	0.068	0.041	0.098	0.187	-0.001	0.191	0.09	0.1085
19	0.192	0.176	0.078	0.101	0.108	0.07	0.018	0.074	0.153	0.009	0.165	0.057	0.100083
20	0.193	0.167	0.046	0.12	0.105	0.057	-0.008	0.086	0.133	0.007	0.156	0.063	0.09375
21	0.163	0.18	0.022	0.108	0.118	0.051	-0.035	0.093	0.108	-0.01	0.166	0.049	0.0844167
22	0.174	0.177	0.035	0.106	0.101	0.072	-0.072	0.082	0.068	-0.045	0.113	0.027	0.0698333
23	0.173	0.184	0.002	0.111	0.102	0.066	-0.071	0.054	0.063	-0.058	0.117	0.015	0.0631667
24	0.137	0.161	0	0.105	0.109	0.054	-0.064	0.04	0.041	-0.042	0.136	-0.003	0.0561667
25	0.137	0.148	-0.019	0.092	0.105	0.031	-0.073	0.019	0.051	-0.028	0.125	-0.052	0.0446667
26	0.097	0.135	-0.009	0.081	0.098	0.017	-0.103	0.008	0.052	-0.036	0.111	-0.048	0.0335833
27	0.107	0.143	-0.045	0.081	0.104	0.022	-0.133	-0.057	-0.014	-0.026	0.104	-0.048	0.0198333
28	0.125	0.139	-0.069	0.102	0.106	0.001	-0.141	-0.049	-0.04	-0.037	0.12	-0.065	0.016
29	0.112	0.113	-0.062	0.099	0.098	0	-0.114	-0.042	-0.006	-0.045	0.123	-0.096	0.015
30	0.103	0.122	-0.039	0.092	0.112	-0.008	-0.176	-0.066	-0.041	-0.024	0.146	-0.086	0.01125

## Sheet: NdgWGA
Time since biotin addition	Movie1	Movie2	Movie3	Movie4	Movie5	Movie6	Movie7	Movie8	Movie9	Average
0	0	0	0	0	0	0	0	0	0	0
1	0	0	0	0	0	0	0	0	0	0
2	2.309	-3.212	6.174	3.96	6.967	6.967	-2.409	8.824	0.906	3.38733
3	-3.339	-10.429	4.628	6.553	6.169	6.169	19.32	3.587	-4.635	3.11367
4	-7.908	-7.502	7.11	14.137	9.338	9.338	-62.307	11.145	-0.638	-3.03189
5	-6.008	-17.214	11.24	8.559	34.686	34.686	-30.984	7.312	-5.759	4.05756
6	-2.857	-4.046	7.1	9.986	34.249	34.249	-24.088	2.431	-12.442	4.95356
7	-4.715	-12.802	7.843	26.754	55.794	55.794	-7.146	7.343	-7.69	13.4639
8	-5.717	-4.464	12.386	25.248	74.35	74.35	11.497	8.359	-1.983	21.5584
9	1.779	1.294	29.523	36.465	61.946	61.946	35.912	4.597	-0.256	25.9118
10	13.224	-2.158	35.253	40.28	92.454	92.454	34.299	4.65	6.182	35.182
11	17.339	6.257	31.595	49.068	103.259	103.259	27.359	17.057	7.595	40.3098
12	30.779	6.413	33.068	36.364	110.25	110.25	29.475	14.954	10.538	42.4546
13	27.349	9.909	53.792	48.34	108.667	108.667	42.545	16.959	2.393	46.5134
14	37.079	17.619	49.208	56.761	145.047	145.047	-16.488	54.628	7.143	55.116
15	42.257	26.385	66.244	71.902	139.881	139.881	61.615	24.238	16.729	65.4591
16	50.68	35.152	84.389	79.603	150.347	150.347	56.451	32.198	10.364	72.1701
17	61.525	49.158	84.672	89.657	151.903	151.903	87.34	31.809	17.572	80.6154
18	68.303	45.277	94.516	104.22	141.629	141.629	91.309	24.733	19.526	81.238
19	84.057	69.945	112.567	107.503	171.559	171.559	109.558	33.292	26.778	98.5353
20	84.237	90.471	127.078	135.947	181.28	181.28	120.463	31.747	22.818	108.369
21	91.738	97.557	142.315	133.12	216.885	216.885	161.891	41.845	29.775	125.779
22	97.801	102.548	155.092	146.564	211.497	211.497	142.188	39.639	37.641	127.163
23	109.386	51.445	171.536	140.663	216.882	216.882	196.429	44.916	37.498	131.737
24	122.095	122.101	192.128	158.333	230.686	230.686	107.251	46.128	45.308	139.413
25	125.173	122.269	197.298	145.624	240.381	240.381	121.228	47.816	55.972	144.016
26	134.518	132.432	212.357	164.014	226.705	226.705	153.41	46.031	69.376	151.728
27	144.308	146.136	212.243	164.224	242.787	242.787	162.906	52.33	63.577	159.033
28	146.385	154.529	216.201	168.408	253.91	253.91	289.581	54.134	53.221	176.698		k=176.6977
29	155.06	136.091	210.186	160.673	269.04	269.04	192.058	50.79	71.58	168.28
30	154.343	144.116	208.886	177.684	257.348	257.348	197.256	53.871	88.548	171.044

[truncated: 1 more sheets: NdgRab10]
