# Supplementary material for: MSP-tracker: A versatile vesicle tracking software tool used to reveal the spatial control of polarized secretion in Drosophila epithelial cells
Source: PLoS Biol. 2025 Apr 10;23(4):e3003099. doi: 10.1371/journal.pbio.3003099 (PMC12021295; doi:10.1371/journal.pbio.3003099)
Supplement: S2 Data — (XLSX) [file pbio.3003099.s011.xlsx]

## Sheet: README
Data used to plot the graphs in Figure 4A and 4C.
For more details see the materials and methods.

## Sheet: ParticleTrackingChallenge
Refers to Figure 4 A
	Low				Mid				High
	1	2	4	7	1	2	4	7	1	2	4	7
α	0.111	0.6	0.811	0.808	0.155	0.485	0.596	0.624	0.136	0.302	0.458	0.479
β	0.077	0.468	0.773	0.77	0.083	0.405	0.514	0.556	0.079	0.213	0.382	0.402
JSC	0.213	0.471	0.827	0.88	0.116	0.407	0.598	0.729	0.184	0.263	0.625	0.64
JSCθ	0.129	0.595	0.86	0.873	0.14	0.504	0.594	0.624	0.138	0.296	0.451	0.468
RMSE	2.322	1.32	0.627	0.744	2.324	1.237	1.014	0.875	2.434	1.603	1.088	1.03

## Sheet: VesicleTracking
Refers to Figure 4 C
Software	Evaluation	Airyscan						Spinning disk						median
		50min	27min	19min	42min_ xsec	St9 xsec	34 mins xsec	Ndg 40min	Ndg 15min	Fas3 leak	Dg	Fas3 stk	DUP xsec
Trackmate	α	0.071	0.146	0.093	0.096	0.284	0.058	0.433	0.517	0.165	0.195	0.062	0.068	0.121
	β	0.002	0.004	0.002	0.002	0.006	0.001	0.012	0.04	0.002	0.006	0.001	0.003	0.0025
	JSCθ	0.014	0.012	0.014	0.008	0.009	0.005	0.018	0.061	0.007	0.019	0.008	0.038	0.018
	JSC	0.005	0.009	0.007	0.004	0.009	0.003	0.019	0.051	0.004	0.011	0.002	0.013	0.008
	ɣ	6/18	3/8	5/7	3/8	3/7	3/14	3/4	13/18	1/2	7/21	4/23	4/7	0.402
SpotTracking	α	0.103	0.08	0.065	0.087	0.3	0.124	0.416	0.547	0.151	0.158	0.088	0.181	0.137
	β	0.007	0.002	0.003	0.002	0.005	0.006	0.017	0.064	0.002	0.012	0.004	0.012	0.011
	JSCθ	0.028	0.006	0.017	0.006	0.011	0.021	0.03	0.103	0.009	0.058	0.03	0.072	0.032
	JSC	0.011	0.003	0.009	0.005	0.009	0.008	0.024	0.079	0.004	0.023	0.005	0.023	0.017
	ɣ	6/18	1/8	2/7	2/8	3/7	5/14	3/4	16/18	1/2	9/21	6/23	6/7	0.393
MSP-tracker	α	0.269	0.426	0.235	0.25	0.323	0.276	0.425	0.528	0.465	0.305	0.144	0.273	0.29
	β	0.046	0.042	0.01	0.01	0.013	0.017	0.016	0.09	0.017	0.038	0.01	0.019	0.017
	JSCθ	0.061	0.049	0.011	0.01	0.006	0.025	0.024	0.086	0.012	0.067	0.027	0.049	0.026
	JSC	0.068	0.057	0.014	0.015	0.023	0.032	0.021	0.117	0.027	0.058	0.016	0.023	0.025
	ɣ	11/18	7/8	5/7	7/8	4/7	12/14	4/4	17/18	2/2	11/21	13/23	6/7	0.857
