# Supplementary material for: MSP-tracker: A versatile vesicle tracking software tool used to reveal the spatial control of polarized secretion in Drosophila epithelial cells
Source: PLoS Biol. 2025 Apr 10;23(4):e3003099. doi: 10.1371/journal.pbio.3003099 (PMC12021295; doi:10.1371/journal.pbio.3003099)
Supplement: S3 Data — (XLSX) [file pbio.3003099.s012.xlsx]

## Sheet: README
This is the exported track data for the airyscan movies. The sheets are organised by genotype, and by position imaged (cross-section or planar). Data from multiple movies are in each sheet.
The figure that the data correspond to is listed at the top of each sheet.
For all cross section movies basal = 0/360˚ and apical 180˚, the angle of the track can be found in "net orientation" (highlighted in pale blue)
For planar movies leading = 180˚ and trailing =0/360˚, the angle of the track can be found in "net orientation" (highlighted in pale blue)
Speeds were plotted using the max curvilinear speed over a segment (1sec), these are highlighted in orange
Dispacement was calculated as -cos of angle of track* net distance travelled to get apical displacements as positive, and basal displacements as negative.
CS=cross section
Mid = planar view through middle of follicle cells
Basal = planar view through base of follicle cells

## Sheet: C99cWT_St8
Refers to Figure 5 A and D
		settings:	57 nm/pix	4.5 fps
Filters:
		TrackID:
		Duration (sec):		-
		Net travelled distance (nm):	1000	-
		Total travelled distance (nm):		-
		Mean curvilinear speed: moving (nm/sec):		-
		Zoom :	x :		y:
Egg Chamber 1 - 13min post biotin
Track ID	Start frame	Total distance travelled (nm)	Net distance travelled (nm)	Maximum distance travelled (nm)	Total trajectory time (sec)	Net orientation (degree)	Mean curvilinear speed: average (nm/sec)	Mean straight-line speed: average (nm/sec)	Mean curvilinear speed: moving (nm/sec)	Mean straight-line speed: moving (nm/sec)	Max curvilinear speed per segment: moving (nm/sec)	Mean brightness (normalised [0,1]])	Mean brightness (normalised by max)	Net displacement (-cos of angle of track* net distance travelled)
99	93	2020.65	1136.58	1136.73	2.66667	4	758	426	758	426	1067	0.29585	0.29585	-1133.81
447	40	4125.09	2863.11	2962.48	5.33333	188	773	537	773	537	1508	0.2656	0.2656	2835.25
559	104	1582.89	1516.77	1516.75	1.11111	12	1424	1365	1424	1365	1505	0.23337	0.23337	-1483.62
746	194	1472.88	1326.96	1326.79	2.22222	30	663	597	663	597	924	0.20898	0.20898	-1149.18
1099	27	1798.92	1444.95	1448.75	2.22222	254	810	650	810	650	1110	0.24309	0.24309	398.282
1946	225	4712.19	1295.04	1511.41	9.77778	48	482	132	489	184	1022	0.24497	0.24497	-866.551
Egg Chamber 2 - 21min post biotin
Track ID	Start frame	Total distance travelled (nm)	Net distance travelled (nm)	Maximum distance travelled (nm)	Total trajectory time (sec)	Net orientation (degree)	Mean curvilinear speed: average (nm/sec)	Mean straight-line speed: average (nm/sec)	Mean curvilinear speed: moving (nm/sec)	Mean straight-line speed: moving (nm/sec)	Max curvilinear speed per segment: moving (nm/sec)	Mean brightness (normalised [0,1]])	Mean brightness (normalised by max)	Net displacement (-cos of angle of track* net distance travelled)
63	47	4010.52	1292.76	1293.03	8.44444	213	475	153	510	258	806	0.21976	0.21976	1084.2
75	57	4627.83	3292.89	3293.04	6.66667	150	694	494	694	494	1569	0.19934	0.19934	2851.73
109	232	3630.33	2775.9	2775.75	3.33333	175	1089	833	1089	833	1193	0.20918	0.20918	2765.34
134	113	1214.1	1091.55	1091.65	1.33333	257	910	819	910	819	1020	0.22341	0.22341	245.545
135	110	3297.45	1275.66	1275.59	3.11111	241	1060	410	1060	410	1538	0.23034	0.23034	618.452
281	273	1934.58	1556.1	1555.92	1.77778	27	1088	875	1088	875	1707	0.22544	0.22544	-1386.5
300	17	1367.43	1269.39	1269.34	1.11111	144	1231	1142	1231	1142	1265	0.15392	0.15392	1026.96
411	55	1426.71	1276.23	1276.1	1.55556	50	917	820	917	820	1277	0.17742	0.17742	-820.345
415	56	1714.56	1131.45	1147.27	1.55556	226	1102	727	1102	727	1345	0.22822	0.22822	785.971
419	60	1254.57	1059.63	1059.83	0.888889	42	1411	1192	1411	1192	1411	0.15447	0.15447	-787.459
971	93	1639.32	1108.08	1108.23	2	81	820	554	820	554	1242	0.33122	0.33122	-173.342
4127	78	1309.29	1097.82	1097.77	2.22222	302	589	494	589	494	779	0.23803	0.23803	-581.756
Egg Chamber 3 - 34 min post biotin
Track ID	Start frame	Total distance travelled (nm)	Net distance travelled (nm)	Maximum distance travelled (nm)	Total trajectory time (sec)	Net orientation (degree)	Mean curvilinear speed: average (nm/sec)	Mean straight-line speed: average (nm/sec)	Mean curvilinear speed: moving (nm/sec)	Mean straight-line speed: moving (nm/sec)	Max curvilinear speed per segment: moving (nm/sec)	Mean brightness (normalised [0,1]])	Mean brightness (normalised by max)	Net displacement (-cos of angle of track* net distance travelled)
2	0	22388.5	1090.98	1091.11	52.4444	275	427	21	573	244	1141	0.24343	0.24343	-95.0852
3	0	23869.3	1350.9	1611.91	50.8889	184	469	27	527	261	715	0.18507	0.18507	1347.61
20	107	8544.87	3684.48	3741.01	13.1111	176	652	281	652	281	1566	0.26855	0.26855	3675.5
26	64	4087.47	2573.55	2573.46	6.22222	210	657	414	657	414	1139	0.09728	0.09728	2228.76
36	119	1511.07	1228.35	1228.09	2.22222	175	680	553	680	553	999	0.2388	0.2388	1223.68
52	109	3290.04	1166.22	1166.09	9.33333	301	353	125	384	169	568	0.183	0.183	-600.648
59	132	13787.2	1092.12	1092.36	37.1111	81	372	29	406	183	621	0.22985	0.22985	-170.845
122	17	2473.23	1655.28	1655.47	2.22222	232	1113	745	1113	745	1450	0.16693	0.16693	1019.09
165	119	4147.32	2619.15	2619.14	4	87	1037	655	1037	655	2313	0.18197	0.18197	-137.076
237	278	3036.39	2464.68	2464.61	3.77778	225	804	652	804	652	1059	0.17665	0.17665	1742.79
247	0	11912.4	1309.86	1309.93	29.3333	276	406	45	469	165	628	0.22761	0.22761	-136.918

## Sheet: C99cWT_St9
Refers to Figure 5 B & D, Figure 8 D & E
		settings:	57 nm/pix	4.5 fps
Filters:
		TrackID:
		Duration (sec):		-
		Net travelled distance (nm):		-
		Total travelled distance (nm):		-
		Mean curvilinear speed: moving (nm/sec):		-
		Zoom :	x :	[inf, 0]	y:	[0, inf]
Egg Chamber 1 - 18min post biotin
Track ID	Start frame	Total distance travelled (nm)	Net distance travelled (nm)	Maximum distance travelled (nm)	Total trajectory time (sec)	Net orientation (degree)	Mean curvilinear speed: average (nm/sec)	Mean straight-line speed: average (nm/sec)	Mean curvilinear speed: moving (nm/sec)	Mean straight-line speed: moving (nm/sec)	Max curvilinear speed per segment: moving (nm/sec)	Mean brightness (normalised [0,1]])	Mean brightness (normalised by max)	Net displacement (-cos of angle of track* net distance travelled)
12	0	8941.59	2804.4	2804.68	36.2222	136	247	77	328	179	553	0.39485	0.39485	2017.32
165	71	11290.6	3089.4	3138.29	26.4444	123	427	117	443	236	769	0.3415	0.3415	1682.61
459	222	1947.69	1340.64	1340.74	5.11111	110	381	262	381	262	520	0.17694	0.17694	458.526
506	251	2297.67	1557.24	1557.28	5.33333	149	431	292	495	383	773	0.20098	0.20098	1334.82
746	76	1906.08	1114.35	1388.57	3.33333	178	572	334	572	334	784	0.29039	0.29039	1113.67
1280	43	4825.05	1058.49	1123.01	10.6667	174	452	99	551	201	708	0.40968	0.40968	1052.69
3595	133	5519.88	1944.27	1944.3	12	148	460	162	460	162	1531	0.33957	0.33957	1648.83
3596	81	11238.1	2181.96	2741.73	25.5556	165	440	85	436	110	929	0.3256	0.3256	2107.61
3597	136	4662.03	1471.17	1471.38	12	142	389	123	520	187	1382	0.33407	0.33407	1159.3
3598	119	4365.63	1342.35	1342.55	11.3333	177	385	118	374	159	771	0.39498	0.39498	1340.51
3599	105	7449.9	3506.07	3531.75	23.1111	141	322	152	322	152	850	0.30875	0.30875	2724.73
Egg Chamber 2 - 25min post biotin
Track ID	Start frame	Total distance travelled (nm)	Net distance travelled (nm)	Maximum distance travelled (nm)	Total trajectory time (sec)	Net orientation (degree)	Mean curvilinear speed: average (nm/sec)	Mean straight-line speed: average (nm/sec)	Mean curvilinear speed: moving (nm/sec)	Mean straight-line speed: moving (nm/sec)	Max curvilinear speed per segment: moving (nm/sec)	Mean brightness (normalised [0,1]])	Mean brightness (normalised by max)	Net displacement (-cos of angle of track* net distance travelled)
2	0	11374.9	1206.69	1416.81	30.4444	162	374	40	431	146	732	0.2763	0.2763	1147.63
39	1	13422.9	1322.97	1927.47	54.6667	218	246	24	344	198	619	0.35197	0.35197	1042.51
186	49	17324.6	1971.06	2058.34	55.5556	15	312	35	363	225	591	0.21098	0.21098	-1903.9
201	54	9434.64	4847.28	4946.53	18.4444	197	512	263	644	452	1529	0.17263	0.17263	4635.48
214	60	2718.33	1815.45	1815.52	3.11111	153	874	584	897	670	1173	0.14048	0.14048	1617.58
230	65	9941.94	1215.24	1284.22	24.4444	180	407	50	611	252	1190	0.15127	0.15127	1215.24
261	80	1565.22	1145.7	1196.33	4.44444	202	352	258	498	472	822	0.20563	0.20563	1062.27
269	85	3677.07	1611.96	1616.09	6.66667	185	552	242	552	242	884	0.1922	0.1922	1605.83
323	110	8938.74	2078.79	2078.75	21.5556	250	415	96	503	233	1062	0.10067	0.10067	710.988
328	109	11893	1931.73	2172.65	39.7778	171	299	49	361	236	537	0.18339	0.18339	1907.95
335	116	5298.72	2620.86	2620.68	6.88889	196	769	380	769	380	1813	0.09275	0.09275	2519.33
402	143	9064.71	1197	1196.79	24.6667	340	367	49	425	184	728	0.2119	0.2119	-1124.81
472	172	1779.54	1375.98	1376.2	3.33333	170	534	413	566	441	1025	0.135	0.135	1355.08
922	77	6559.56	3594.42	3594.67	10.8889	199	602	330	650	388	1815	0.15005	0.15005	3398.59
956	88	6109.83	4859.82	4859.88	5.77778	190	1057	841	1057	841	1530	0.13344	0.13344	4785.99
1182	193	6814.35	3884.55	4198.49	9.33333	198	730	416	730	416	1155	0.13116	0.13116	3694.43
1398	0	10077	2789.58	2807.47	30.8889	197	326	90	386	205	762	0.24533	0.24533	2667.69
1407	1	2059.98	1134.3	1134.32	5.11111	215	403	222	546	375	806	0.1992	0.1992	929.164
1412	2	3284.34	1292.76	1333.72	7.11111	250	462	182	544	236	776	0.2176	0.2176	442.15
1439	20	5069.01	4325.16	4324.9	4.66667	174	1086	927	1086	927	1845	0.1476	0.1476	4301.47
1499	56	2363.22	2070.24	2070.24	2.44444	174	967	847	967	847	1390	0.14802	0.14802	2058.9
1510	64	1831.98	1751.04	1751.16	2	162	916	876	916	876	1232	0.18634	0.18634	1665.34
1543	83	2945.76	2829.48	2829.7	3.11111	172	947	910	947	910	1104	0.22805	0.22805	2801.94
1578	102	1377.69	1003.2	1003.03	2	51	689	502	748	541	1076	0.16589	0.16589	-631.334
1688	169	2725.74	1704.3	1704.53	4.22222	169	646	404	823	530	886	0.15926	0.15926	1672.99
1692	173	4018.5	3752.88	3752.75	4.66667	172	861	804	861	804	1305	0.14783	0.14783	3716.36
1720	197	1568.07	1308.72	1308.56	2	172	784	654	784	654	899	0.14447	0.14447	1295.98
1798	245	3179.46	1276.23	1276.04	7.55556	336	421	169	592	373	1034	0.09012	0.09012	-1165.89
1802	243	3357.87	2855.13	2854.96	4.44444	174	755	642	776	664	1564	0.25467	0.25467	2839.49
1814	256	3933	3714.69	3714.69	4.66667	199	843	796	843	796	1212	0.16019	0.16019	3512.31
1838	274	1920.33	1649.01	1648.78	4	185	480	412	480	412	774	0.14714	0.14714	1642.74
4475	180	4760.07	3357.3	3517.93	6	205	793	560	799	594	1049	0.21896	0.21896	3042.75
4478	123	4777.74	4599.33	4599.58	3.11111	175	1536	1478	1536	1478	1800	0.1883	0.1883	4581.83
4479	102	7527.42	4692.24	5566.86	8.44444	178	891	556	891	556	1496	0.16403	0.16403	4689.38
4482	263	7584.42	4840.44	5125.25	8	181	948	605	948	605	1546	0.13225	0.13225	4839.7
4483	198	3325.38	2965.14	2965.03	3.11111	175	1069	953	1069	953	1197	0.18842	0.18842	2953.86
4484	204	1967.64	1692.9	1692.69	2.44444	189	805	692	805	692	866	0.15094	0.15094	1672.06
4485	156	17166.1	5491.95	5491.73	31.7778	182	540	173	649	367	1997	0.1345	0.1345	5488.6
Egg Chamber 3 - 21min post biotin
Track ID	Start frame	Total distance travelled (nm)	Net distance travelled (nm)	Maximum distance travelled (nm)	Total trajectory time (sec)	Net orientation (degree)	Mean curvilinear speed: average (nm/sec)	Mean straight-line speed: average (nm/sec)	Mean curvilinear speed: moving (nm/sec)	Mean straight-line speed: moving (nm/sec)	Max curvilinear speed per segment: moving (nm/sec)	Mean brightness (normalised [0,1]])	Mean brightness (normalised by max)	Net displacement (-cos of angle of track* net distance travelled)
8	48	1803.48	1203.84	1203.89	2.22222	140	812	542	812	542	935	0.22626	0.22626	922.195
77	267	2937.21	2159.16	2212.13	5.33333	139	551	405	551	405	949	0.27317	0.27317	1629.54
155	90	1174.2	1113.78	1113.6	0.888889	188	1321	1253	1321	1253	1321	0.16568	0.16568	1102.94
209	137	2876.22	1115.49	1262.3	4	169	719	279	731	293	1359	0.11667	0.11667	1095
282	247	1097.82	1097.82	1097.65	0.666667	168	1647	1646	1647	1646		0.16428	0.16428	1073.83
334	286	2918.97	1451.79	1497.64	2.88889	314	1010	502	1010	502	1368	0.19516	0.19516	-1008.5
335	287	1208.97	1207.83	1207.98	0.888889	109	1360	1359	1360	1359	1360	0.15854	0.15854	393.231
362	1	8166.96	1631.34	1631.43	21.3333	313	383	76	466	180	637	0.19812	0.19812	-1112.57
373	3	5719.38	1920.33	1920.41	11.1111	359	515	173	485	242	1081	0.23471	0.23471	-1920.04
435	16	1471.17	1107.51	1107.73	3.11111	181	473	356	478	357	593	0.23245	0.23245	1107.34
455	21	3262.68	2452.14	2560.7	5.55556	203	587	441	603	491	954	0.30737	0.30737	2257.21
861	106	5251.98	1190.16	1190.32	14.4444	348	364	82	345	167	511	0.2675	0.2675	-1164.15
1202	181	2489.19	1239.18	1239.46	5.55556	19	448	223	448	223	611	0.21141	0.21141	-1171.67
1268	196	3477.57	1842.24	1887.06	6.22222	191	559	296	559	296	976	0.29427	0.29427	1808.39
1270	197	2172.27	1590.87	1591.02	3.11111	207	698	511	698	511	859	0.23312	0.23312	1417.48
1396	224	1422.72	1150.26	1150.46	2.44444	207	582	471	582	471	864	0.17818	0.17818	1024.89
1419	228	1055.07	1005.48	1005.55	1.33333	200	791	754	791	754	724	0.19662	0.19662	944.842
1462	236	2661.33	1293.9	1378.12	5.55556	157	479	233	449	205	614	0.12552	0.12552	1191.04
1598	266	3225.63	2610.6	2670.87	4	185	806	653	806	653	919	0.20274	0.20274	2600.67
1599	139	13487.3	9760.11	9809.99	21.5556	170	626	453	645	483	1292	0.20567	0.20567	9611.83
Egg Chamber 4 - 29 min post biotin
Track ID	Start frame	Total distance travelled (nm)	Net distance travelled (nm)	Maximum distance travelled (nm)	Total trajectory time (sec)	Net orientation (degree)	Mean curvilinear speed: average (nm/sec)	Mean straight-line speed: average (nm/sec)	Mean curvilinear speed: moving (nm/sec)	Mean straight-line speed: moving (nm/sec)	Max curvilinear speed per segment: moving (nm/sec)	Mean brightness (normalised [0,1]])	Mean brightness (normalised by max)	Net displacement (-cos of angle of track* net distance travelled)
9	0	9268.77	1313.28	1716.99	20	198	463	66	493	238	883	0.22643	0.22643	1249
40	0	5183.58	1949.97	2094.68	5.55556	183	933	351	952	375	1654	0.25343	0.25343	1947.3
41	0	5984.43	1861.62	1861.72	9.11111	9	657	204	731	284	908	0.19347	0.19347	-1838.7
44	5	1207.26	1178.76	1178.78	1.55556	184	776	758	776	758	756	0.13688	0.13688	1175.89
149	47	7791.33	1924.32	1924.48	12	207	649	160	644	217	1275	0.30492	0.30492	1714.58
181	65	10717.7	2093.61	2199.98	18	152	595	116	617	202	965	0.24469	0.24469	1848.55
245	95	2272.02	1402.2	1402.12	2.44444	216	930	574	930	574	1124	0.16813	0.16813	1134.4
309	121	2561.58	2415.66	2415.83	2.22222	191	1153	1087	1153	1087	1346	0.13986	0.13986	2371.28
337	138	15600.3	3072.3	3125.15	35.7778	350	436	86	544	220	997	0.27215	0.27215	-3025.62
461	184	11464.4	1314.42	1371.53	25.5556	26	449	51	454	246	1000	0.2837	0.2837	-1181.39
590	252	3536.28	1020.87	1087.35	7.55556	19	468	135	524	184	704	0.2282	0.2282	-965.252
965	54	2319.33	1018.59	1018.43	4	209	580	255	580	255	810	0.25888	0.25888	890.879
1380	124	1511.64	1005.48	1005.63	1.55556	145	972	646	972	646	1151	0.2621	0.2621	823.641
1616	164	3449.07	2745.69	2823.24	4.44444	199	776	618	794	643	1199	0.18782	0.18782	2596.1
2131	264	1251.15	1047.09	1047.1	0.888889	187	1408	1178	1408	1178	1408	0.16509	0.16509	1039.29
2254	288	1658.13	1479.15	1479.2	2	172	829	740	829	740	1105	0.21173	0.21173	1464.76
2401	58	4858.11	1238.61	1263.09	10.2222	52	475	121	496	198	674	0.2159	0.2159	-762.564
2503	153	6489.45	1439.82	1439.92	12.4444	170	521	116	637	167	1008	0.34466	0.34466	1417.95
2623	283	2474.37	1605.12	1853.28	3.55556	355	696	451	737	516	1104	0.21037	0.21037	-1599.01
6589	209	1256.28	1138.29	1138.13	1.77778	132	707	640	707	640	785	0.18063	0.18063	761.665
6590	0	9517.29	6365.19	6365.44	13.1111	194	726	485	726	485	1180	0.20861	0.20861	6176.12
Egg Chamber 5 - 31 min post biotin
Track ID	Start frame	Total distance travelled (nm)	Net distance travelled (nm)	Maximum distance travelled (nm)	Total trajectory time (sec)	Net orientation (degree)	Mean curvilinear speed: average (nm/sec)	Mean straight-line speed: average (nm/sec)	Mean curvilinear speed: moving (nm/sec)	Mean straight-line speed: moving (nm/sec)	Max curvilinear speed per segment: moving (nm/sec)	Mean brightness (normalised [0,1]])	Mean brightness (normalised by max)	Net displacement (-cos of angle of track* net distance travelled)
4	0	15551.9	1943.7	1993.73	37.7778	197	412	51	510	117	1286	0.23038	0.23067	1858.77
20	2	1317.27	1053.36	1053.64	1.55556	201	847	677	847	677	1178	0.14685	0.14718	983.396
55	28	7033.23	2733.72	2733.58	12.2222	207	575	224	588	238	1005	0.12283	0.12317	2435.76
79	41	2052.57	1029.99	1030.25	3.33333	19	616	309	616	309	910	0.1482	0.14852	-973.875
122	67	16331.1	2449.29	4110.56	36	185	454	68	491	199	1014	0.24958	0.24986	2439.97
125	66	4663.74	2731.44	2731.33	9.33333	194	500	293	513	328	723	0.22221	0.22251	2650.3
131	72	3957.51	1649.01	1726.31	6.44444	169	614	256	614	256	889	0.12784	0.12817	1618.71
157	76	10151.1	5271.93	5778.36	17.1111	210	593	308	605	318	1091	0.20787	0.20817	4565.63
193	134	1541.85	1394.79	1394.97	1.33333	189	1156	1046	1156	1046	1182	0.16127	0.16158	1377.62
199	114	22576.6	1572.06	2244.57	41.1111	214	549	38	608	119	1305	0.17614	0.17645	1303.3
203	116	6780.15	4083.48	4344.55	9.11111	7	744	448	738	453	1161	0.23263	0.23292	-4053.04
402	214	7509.75	1843.95	1843.83	12.4444	156	603	148	603	148	1703	0.16377	0.16409	1684.53
413	232	4659.18	1385.1	1385.05	8.22222	155	567	168	614	196	1155	0.18665	0.18696	1255.33
430	244	7139.25	2225.28	2225.26	12.2222	162	584	182	625	194	913	0.20824	0.20854	2116.37
478	269	2107.86	1505.94	1506.04	1.55556	160	1355	968	1355	968	1686	0.1824	0.18271	1415.12
491	266	4901.43	1177.05	1176.93	7.33333	21	668	160	705	170	859	0.22819	0.22848	-1098.87
607	10	2333.01	1269.39	1330.07	4.22222	20	552	301	689	393	914	0.22145	0.22174	-1192.84
1292	132	2196.21	1651.29	1651.28	2.22222	144	988	743	988	743	1634	0.08744	0.08778	1335.92
1587	188	2200.77	1544.13	1543.9	2.88889	16	762	534	762	534	907	0.18915	0.18946	-1484.31
1913	249	3321.39	1090.98	1091.17	5.55556	32	598	196	598	196	810	0.18256	0.18286	-925.204
2017	269	3158.37	1379.97	1435.15	6.66667	17	474	207	474	281	667	0.27268	0.27295	-1319.67
2023	265	1996.14	1145.13	1250.06	2.66667	210	749	429	757	453	1290	0.2041	0.2044	991.712
2064	276	2028.06	1434.69	1434.67	3.11111	155	652	461	652	461	868	0.15419	0.15451	1300.27
2077	272	2865.96	1250.58	1250.69	5.33333	346	537	235	537	235	656	0.18048	0.18079	-1213.43
2187	0	4902	1015.74	1206.03	13.3333	241	368	76	370	214	461	0.20343	0.20373	492.441
2301	143	4374.18	2043.45	2067.86	8.22222	181	532	249	595	342	896	0.21141	0.21171	2043.14
2372	246	1471.74	1195.29	1195.1	1.55556	260	946	768	946	768	941	0.15705	0.15736	207.56
6591	216	8651.46	3276.36	3276.51	18.4444	30	469	178	479	258	828	0.22864	0.22893	-2837.41
"Late" movies (≥39min post biotin) Refers to Figure 5 C and D
Egg chamber 1 - 39 min post biotin
Track ID	Start frame	Total distance travelled (nm)	Net distance travelled (nm)	Maximum distance travelled (nm)	Total trajectory time (sec)	Net orientation (degree)	Mean curvilinear speed: average (nm/sec)	Mean straight-line speed: average (nm/sec)	Mean curvilinear speed: moving (nm/sec)	Mean straight-line speed: moving (nm/sec)	Max curvilinear speed per segment: moving (nm/sec)	Mean brightness (normalised [0,1]])	Mean brightness (normalised by max)	Net displacement (-cos of angle of track* net distance travelled)
2	0	10611.7	2592.36	2592.18	31.7778	152	334	82	252	123	987	0.24244	0.24244	2288.92
6	0	17990.3	1154.25	1240.53	33.3333	9	540	35	714	171	1102	0.17122	0.17122	-1140.04
33	1	5594.55	2221.29	2246.98	12.8889	169	434	172	526	289	730	0.23231	0.23231	2180.48
98	36	5359.14	1272.24	1272.34	8	180	670	159	678	234	1186	0.17079	0.17079	1272.24
166	67	2008.68	1179.33	1179.5	2.44444	207	822	483	822	483	1007	0.14902	0.14902	1050.79
234	110	1957.95	1264.83	1364.4	2.44444	179	801	517	801	517	1183	0.19081	0.19081	1264.64
261	118	16103.6	3510.63	3521.58	40.2222	157	400	87	558	273	1196	0.17476	0.17476	3231.55
306	127	4102.86	1313.28	1313.02	9.11111	145	450	144	454	168	669	0.19993	0.19993	1075.78
324	148	8276.97	1484.28	1484.26	11.3333	31	730	131	730	131	1665	0.26263	0.26263	-1272.28
549	242	5909.19	1146.27	1146.28	12.6667	1	467	90	487	186		0.22662	0.22662	-1146.1
576	267	4908.27	2344.98	2695.32	7.11111	359	690	330	690	330	1375	0.13393	0.13393	-2344.62
689	0	4405.53	2371.77	2372.02	7.77778	176	566	305	566	305	994	0.16906	0.16906	2365.99
1797	216	1906.08	1262.55	1262.69	2.88889	107	660	437	660	437	859	0.14577	0.14577	369.134
2041	272	1156.53	1089.27	1089.26	0.888889	5	1301	1225	1301	1225	1301	0.16278	0.16278	-1085.12
2170	0	8376.15	1272.24	1272.14	19.5556	168	428	65	392	233	487	0.34629	0.34629	1244.44
5903	136	7351.86	6582.36	6582.17	8.66667	195	848	759	848	759	1475	0.13276	0.13276	6358.07
5904	10	5780.94	5049.63	5049.54	8.66667	7	667	583	667	583	1222	0.09833	0.09833	-5011.99
5905	261	1892.4	1137.15	1136.91	3.33333	172	568	341	568	341	1022	0.18578	0.18578	1126.08
Egg chamber 2 - 42 min post biotin
Track ID	Start frame	Total distance travelled (nm)	Net distance travelled (nm)	Maximum distance travelled (nm)	Total trajectory time (sec)	Net orientation (degree)	Mean curvilinear speed: average (nm/sec)	Mean straight-line speed: average (nm/sec)	Mean curvilinear speed: moving (nm/sec)	Mean straight-line speed: moving (nm/sec)	Max curvilinear speed per segment: moving (nm/sec)	Mean brightness (normalised [0,1]])	Mean brightness (normalised by max)	Net displacement (-cos of angle of track* net distance travelled)
8	180	1662.12	1239.75	1239.69	2.66667	29	623	465	652	510	925	0.24945	0.24945	-1084.31
25	8	1482.57	1412.46	1412.61	1.77778	65	834	795	834	795	988	0.15626	0.15626	-596.931
27	11	2092.47	1053.93	1053.73	4.44444	20	471	237	519	260	867	0.18964	0.18964	-990.37
36	19	2026.35	1625.64	1625.71	2.44444	195	829	665	829	665	1133	0.11535	0.11535	1570.25
107	49	1582.32	1250.01	1250.04	2.66667	24	593	469	593	469	981	0.12734	0.12734	-1141.94
146	71	4297.23	1268.25	1581.74	10	336	430	127	491	242	912	0.11791	0.11791	-1158.6
163	83	9355.98	1952.25	1996.4	26.8889	126	348	73	348	181	856	0.21893	0.21893	1147.5
176	91	5354.58	1634.76	1634.57	11.7778	143	455	139	491	167	963	0.18464	0.18464	1305.58
280	163	2034.33	1399.35	1399.48	3.11111	185	654	450	654	450	950	0.13573	0.13573	1394.03
294	173	1317.84	1034.55	1088.88	1.11111	272	1186	931	1186	931	1377	0.24889	0.24889	-36.1053
320	190	2896.17	1752.18	1890.43	4	359	724	438	748	481	1234	0.15243	0.15243	-1751.91
590	48	4308.06	3045.51	3045.55	9.33333	221	462	326	462	326	869	0.14244	0.14244	2298.48
605	55	2508	1711.14	1710.93	7.11111	13	353	241	388	303	673	0.1497	0.1497	-1667.28
718	103	1570.92	1036.83	1036.6	1.11111	173	1414	933	1414	933	1447	0.25735	0.25735	1029.1
1115	0	2228.7	1252.86	1253	6.44444	200	346	194	416	324	632	0.16233	0.16233	1177.3
1391	42	1397.07	1194.72	1203.64	3.77778	176	370	316	391	337	533	0.10043	0.10043	1191.81
1874	102	3697.02	2658.48	2658.25	4.88889	242	756	544	756	544	1183	0.08097	0.08097	1248.08
1983	128	1289.91	1075.02	1074.89	2.22222	169	580	484	580	484	714	0.09285	0.09285	1055.27
2081	143	3126.45	2648.79	2725.25	3.55556	192	879	745	879	745	1369	0.12188	0.12188	2590.91
2423	15	3108.21	2793.57	2793.4	3.11111	337	999	898	1030	926	1253	0.09416	0.09416	-2571.49
2424	136	7075.41	5035.38	5035.63	24	19	295	210	301	242	788	0.14034	0.14034	-4761.05
Egg chamber 3 - 49 min post biotin
Track ID	Start frame	Total distance travelled (nm)	Net distance travelled (nm)	Maximum distance travelled (nm)	Total trajectory time (sec)	Net orientation (degree)	Mean curvilinear speed: average (nm/sec)	Mean straight-line speed: average (nm/sec)	Mean curvilinear speed: moving (nm/sec)	Mean straight-line speed: moving (nm/sec)	Max curvilinear speed per segment: moving (nm/sec)	Mean brightness (normalised [0,1]])	Mean brightness (normalised by max)	Net displacement (-cos of angle of track* net distance travelled)
19	263	4422.63	2426.49	2426.7	7.6087	20	581	319	581	319	1114	0.42719	0.42719	-2280.15
29	16	1873.02	1506.51	1506.26	2.17391	206	862	693	862	693	1000	0.39668	0.39668	1354.04
62	125	7033.23	3560.22	3559.95	15.4348	137	456	231	457	264	852	0.46605	0.46605	2603.78
218	108	4755.51	1794.36	1794.17	11.3043	38	421	159	374	175	1084	0.52685	0.52685	-1413.97
315	221	1493.97	1177.05	1185.84	3.69565	81	404	319	404	319	865	0.41961	0.41961	-184.131
3094	222	7459.02	2872.8	2912.06	16.7391	195	446	172	496	275	887	0.4321	0.4321	2774.91

## Sheet: C99cColcemid_St8
Refers to Figure 8 E and Supplementary Figure 6 B
		settings:	57 nm/pix	4.5 fps
Filters:
		TrackID:
		Duration (sec):		-
		Net travelled distance (nm):		-
		Total travelled distance (nm):		-
		Mean curvilinear speed: moving (nm/sec):		-
		Zoom :	x :	[inf, 0]	y:	[0, inf]
Egg chamber 1 - 22min post biotin
Track ID	Start frame	Total distance travelled (nm)	Net distance travelled (nm)	Maximum distance travelled (nm)	Total trajectory time (sec)	Net orientation (degree)	Mean curvilinear speed: average (nm/sec)	Mean straight-line speed: average (nm/sec)	Mean curvilinear speed: moving (nm/sec)	Mean straight-line speed: moving (nm/sec)	Max curvilinear speed per segment: moving (nm/sec)	Mean brightness (normalised [0,1]])	Mean brightness (normalised by max)	Net displacement (-cos of angle of track* net distance travelled)
651	117	10257.7	1137.72	2434.68	40.4444	335	254	28	254	28	1118	0.23556	0.23556	-1031.12
Egg chamber 2 - 24 min post biotin
Track ID	Start frame	Total distance travelled (nm)	Net distance travelled (nm)	Maximum distance travelled (nm)	Total trajectory time (sec)	Net orientation (degree)	Mean curvilinear speed: average (nm/sec)	Mean straight-line speed: average (nm/sec)	Mean curvilinear speed: moving (nm/sec)	Mean straight-line speed: moving (nm/sec)	Max curvilinear speed per segment: moving (nm/sec)	Mean brightness (normalised [0,1]])	Mean brightness (normalised by max)	Net displacement (-cos of angle of track* net distance travelled)
19	127	3147.54	1857.63	1937.55	5.11111	210	616	363	616	363	1153	0.18433	0.18433	1608.75
164	216	2047.44	1484.85	1485.03	2.66667	199	768	557	768	557	1037	0.30453	0.30453	1403.95
415	270	1555.53	1032.84	1032.56	2.44444	197	636	422	636	422	850	0.14882	0.14882	987.71
Egg chamber 3 - 29 min post biotin
Track ID	Start frame	Total distance travelled (nm)	Net distance travelled (nm)	Maximum distance travelled (nm)	Total trajectory time (sec)	Net orientation (degree)	Mean curvilinear speed: average (nm/sec)	Mean straight-line speed: average (nm/sec)	Mean curvilinear speed: moving (nm/sec)	Mean straight-line speed: moving (nm/sec)	Max curvilinear speed per segment: moving (nm/sec)	Mean brightness (normalised [0,1]])	Mean brightness (normalised by max)	Net displacement (-cos of angle of track* net distance travelled)
0	120	2751.96	1080.15	1080.22	16.75	194	164	64	164	64	551	0.21862	0.21862	1048.06
Egg chamber 4 - 29 min post biotin
Track ID	Start frame	Total distance travelled (nm)	Net distance travelled (nm)	Maximum distance travelled (nm)	Total trajectory time (sec)	Net orientation (degree)	Mean curvilinear speed: average (nm/sec)	Mean straight-line speed: average (nm/sec)	Mean curvilinear speed: moving (nm/sec)	Mean straight-line speed: moving (nm/sec)	Max curvilinear speed per segment: moving (nm/sec)	Mean brightness (normalised [0,1]])	Mean brightness (normalised by max)	Net displacement (-cos of angle of track* net distance travelled)
40	1	4402.11	1267.68	1267.61	8	254	550	158	585	173	937	0.11065	0.11065	349.42
537	102	8880.6	2291.4	2475.37	20.4444	114	434	112	472	210	874	0.17301	0.17301	931.996
768	140	9797.16	2063.97	2462.76	23.1111	221	424	89	453	253	866	0.24787	0.24787	1557.7
796	150	2674.44	1024.86	1192.15	3.55556	224	752	288	725	366	929	0.18032	0.18032	737.223
808	75	6338.4	3930.15	3929.95	7.55556	244	839	520	839	520	1712	0.1811	0.1811	1722.86
2782	191	1198.14	1105.23	1105.49	0.888889	0	1348	1244	1348	1244	1348	0.17903	0.17903	-1105.23

## Sheet: C99cColcemid_St9
Refers to Figure 8 B & E
		settings:	57 nm/pix	4.5 fps
Filters:
		TrackID:
		Duration (sec):		-
		Net travelled distance (nm):		-
		Total travelled distance (nm):		-
		Mean curvilinear speed: moving (nm/sec):		-
		Zoom :	x :	(460.0, 0.0)	y:	(0.0, 460.0)
Egg chamber 1 - 23 min post biotin
Track ID	Start frame	Total distance travelled (nm)	Net distance travelled (nm)	Maximum distance travelled (nm)	Total trajectory time (sec)	Net orientation (degree)	Mean curvilinear speed: average (nm/sec)	Mean straight-line speed: average (nm/sec)	Mean curvilinear speed: moving (nm/sec)	Mean straight-line speed: moving (nm/sec)	Max curvilinear speed per segment: moving (nm/sec)	Mean brightness (normalised [0,1]])	Mean brightness (normalised by max)	Net displacement (-cos of angle of track* net distance travelled)
870	0	5571.18	1557.81	1716.91	17.7778	143	313	88	521	168	822	0.35897	0.35897	1244.12
932	14	3370.41	1090.98	1172.85	10.8889	181	310	100	376	275	609	0.25038	0.25038	1090.81
1000	244	1377.69	1049.37	1049.26	7.33333	338	188	143	188	143	277	0.20026	0.20026	-972.959
1001	186	3137.28	1606.26	1606.15	22.8889	276	137	70	131	73	428	0.1968	0.1968	-167.9
1316	110	2720.61	1090.98	1090.89	9.33333	80	291	117	335	191	786	0.2726	0.2726	-189.447
1317	0	2463.54	1456.35	1456.37	20	5	123	73	106	73	496	0.23323	0.23323	-1450.81
1318	127	1614.24	1063.05	1062.88	2.44444	111	660	435	660	435	894	0.24139	0.24139	380.963
Egg chamber 2 - 25 min post biotin
Track ID	Start frame	Total distance travelled (nm)	Net distance travelled (nm)	Maximum distance travelled (nm)	Total trajectory time (sec)	Net orientation (degree)	Mean curvilinear speed: average (nm/sec)	Mean straight-line speed: average (nm/sec)	Mean curvilinear speed: moving (nm/sec)	Mean straight-line speed: moving (nm/sec)	Max curvilinear speed per segment: moving (nm/sec)	Mean brightness (normalised [0,1]])	Mean brightness (normalised by max)	Net displacement (-cos of angle of track* net distance travelled)
11	0	8903.4	1466.04	1465.93	44.8889	6	198	33	652	516	1131	0.42926	0.42926	-1458.01
19	0	3890.82	1276.23	1276.47	6.88889	237	565	185	565	185	1084	0.15945	0.15945	695.085
100	15	2075.37	1141.71	1141.65	2.44444	173	849	467	842	492	1113	0.22562	0.22562	1133.2
336	64	1602.27	1068.75	1069.02	2.66667	357	601	401	601	401	856	0.18386	0.18386	-1067.29
344	64	2961.15	1332.66	1390.69	4.66667	64	634	286	634	286	925	0.14044	0.14044	-584.2
370	71	4668.3	2254.35	2254.59	7.33333	172	637	307	641	332	1287	0.20518	0.20518	2232.41
444	84	5432.1	3093.96	3093.79	8.44444	215	643	366	643	366	1328	0.19651	0.19651	2534.42
531	107	2946.33	1067.04	1066.81	3.33333	170	884	320	884	320	1299	0.19009	0.19009	1050.83
639	137	3224.49	1829.7	1894.14	4.66667	44	691	392	710	394	1256	0.17014	0.17014	-1316.18
671	144	6420.48	2301.09	2365.15	14	353	459	164	656	440	1304	0.18505	0.18505	-2283.94
705	151	2703.51	1199.85	1246.92	3.33333	203	811	360	811	360	1235	0.16129	0.16129	1104.47
740	161	6658.17	3882.27	3882.2	13.3333	330	499	291	527	315	951	0.17118	0.17118	-3362.14
870	189	3611.52	1126.89	1377.78	5.11111	290	707	220	714	252	992	0.13707	0.13707	-385.419
2302	203	1711.14	1010.04	1108.38	3.77778	119	453	267	453	267	612	0.23436	0.23436	489.677
2486	180	1647.87	1511.64	1511.76	0.888889	227	1854	1701	1854	1701	1854	0.15937	0.15937	1030.94
2845	233	3543.69	1670.1	1669.95	6	350	591	278	589	341	860	0.15153	0.15153	-1644.73
2936	246	1489.41	1226.07	1226.01	0.888889	145	1676	1379	1676	1379	1676	0.15644	0.15644	1004.34
4768	133	1359.45	1056.21	1056.25	2.66667	348	510	396	557	427	901	0.15087	0.15087	-1033.13
6018	246	1495.68	1036.83	1036.73	2.66667	341	561	389	561	389	748	0.13478	0.13478	-980.342
6235	266	3002.19	1831.98	1832.26	5.11111	338	587	358	587	358	827	0.16424	0.16424	-1698.58
1000	19	2470.38	2439.6	2439.55	8.44444	0	293	289	293	289	656	0.18865	0.18865	-2439.6
Egg chamber 3 - 26 min post biotin
Track ID	Start frame	Total distance travelled (nm)	Net distance travelled (nm)	Maximum distance travelled (nm)	Total trajectory time (sec)	Net orientation (degree)	Mean curvilinear speed: average (nm/sec)	Mean straight-line speed: average (nm/sec)	Mean curvilinear speed: moving (nm/sec)	Mean straight-line speed: moving (nm/sec)	Max curvilinear speed per segment: moving (nm/sec)	Mean brightness (normalised [0,1]])	Mean brightness (normalised by max)	Net displacement (-cos of angle of track* net distance travelled)
15	30	3682.77	1546.41	1546.15	6.44444	23	572	240	601	376	981	0.25766	0.25766	-1423.48
92	159	1621.65	1147.98	1148.02	0.888889	312	1824	1292	1824	1292	1581	0.2544	0.2544	-768.149
177	44	1658.13	968.43	1103.91	1.77778	162	933	545	933	545	1268	0.26061	0.26061	921.032
239	129	1102.38	941.64	941.61	0.444444	177	2481	2119				0.19864	0.19864	940.35
3075	114	4712.19	2037.75	2037.82	7.11111	98	663	287	663	287	1043	0.16934	0.16934	283.6
3076	29	4391.85	3535.14	3534.96	11.3333	52	388	312	388	312	784	0.20449	0.20449	-2176.45
3077	104	1665.54	909.15	908.96	2.88889	136	577	315	577	315	1029	0.48276	0.48276	653.988
Egg chamber 4 - 28 min post biotin
Track ID	Start frame	Total distance travelled (nm)	Net distance travelled (nm)	Maximum distance travelled (nm)	Total trajectory time (sec)	Net orientation (degree)	Mean curvilinear speed: average (nm/sec)	Mean straight-line speed: average (nm/sec)	Mean curvilinear speed: moving (nm/sec)	Mean straight-line speed: moving (nm/sec)	Max curvilinear speed per segment: moving (nm/sec)	Mean brightness (normalised [0,1]])	Mean brightness (normalised by max)	Net displacement (-cos of angle of track* net distance travelled)
41	73	1301.31	1189.59	1189.8	4.44444	0	293	268				0.29463	0.29463	-1189.59
110	157	2024.07	1501.38	1501.29	3.11111	239	651	483	730	559	1106	0.21257	0.21257	773.268
1141	193	2529.09	951.9	952.01	3.77778	68	670	252	579	284	887	0.25031	0.25031	-356.588

## Sheet: C99cDhc8-1_St8
Refers to Figure 8 E and Supplementary Figure 6 A
		settings:	57 nm/pix	4.5 fps
Filters:
		TrackID:
		Duration (sec):		-
		Net travelled distance (nm):		-
		Total travelled distance (nm):		-
		Mean curvilinear speed: moving (nm/sec):		-
		Zoom :	x :	[inf, 0]	y:	[0, inf]
Egg chamber 1 -28 min post biotin
Track ID	Start frame	Total distance travelled (nm)	Net distance travelled (nm)	Maximum distance travelled (nm)	Total trajectory time (sec)	Net orientation (degree)	Mean curvilinear speed: average (nm/sec)	Mean straight-line speed: average (nm/sec)	Mean curvilinear speed: moving (nm/sec)	Mean straight-line speed: moving (nm/sec)	Max curvilinear speed per segment: moving (nm/sec)	Mean brightness (normalised [0,1]])	Mean brightness (normalised by max)	Net displacement (-cos of angle of track* net distance travelled)
0	0	5144.25	1143.99	1143.83	16.2222	326	317	71	276	95	933	0.34942	0.34942	-948.411
17	33	12122.2	1251.72	1340.99	29.7778	158	407	42	503	260	730	0.36985	0.36985	1160.57
162	2	2131.8	1169.64	1169.58	6	323	355	195	539	476	724	0.41392	0.41392	-934.116
477	66	3157.23	2497.74	2497.55	3.55556	130	888	702	888	702	1294	0.21414	0.21414	1605.52
787	120	2493.18	1848.51	1848.76	2.88889	305	863	640	863	640	1193	0.20909	0.20909	-1060.26
1182	196	3017.58	2302.8	2321.76	7.33333	132	412	314	407	319	810	0.27289	0.27289	1540.87
1380	253	2150.61	1426.14	1426.42	2.22222	106	968	642	968	642	1139	0.23295	0.23295	393.097
4463	213	4309.77	2478.93	2479.09	7.33333	35	588	338	588	338	1023	0.18716	0.18716	-2030.62
4465	121	2414.52	1678.08	1678.06	3.33333	2	724	503	724	503	1029	0.18713	0.18713	-1677.06
4466	210	4287.54	1928.31	1928.12	4.66667	340	919	413	919	413	1296	0.31524	0.31524	-1812.02
Egg chamber 2 - 31 min post biotin
Track ID	Start frame	Total distance travelled (nm)	Net distance travelled (nm)	Maximum distance travelled (nm)	Total trajectory time (sec)	Net orientation (degree)	Mean curvilinear speed: average (nm/sec)	Mean straight-line speed: average (nm/sec)	Mean curvilinear speed: moving (nm/sec)	Mean straight-line speed: moving (nm/sec)	Max curvilinear speed per segment: moving (nm/sec)	Mean brightness (normalised [0,1]])	Mean brightness (normalised by max)	Net displacement (-cos of angle of track* net distance travelled)
3	0	3310.56	2516.55	2516.8	4.88889	280	677	515	677	515	1587	0.22518	0.22518	-436.994
13	0	5539.26	1037.4	1356.17	14.6667	352	378	71	335	73	749	0.25141	0.25141	-1027.3
14	75	1470.03	1442.67	1442.46	2.44444	2	601	590	601	590	948	0.24525	0.24525	-1441.79
31	0	4780.59	2716.62	2716.76	15.5556	139	307	175	288	181	831	0.47941	0.47941	2050.26
199	39	4837.02	2156.31	2212.14	10	97	484	216	520	289	784	0.18928	0.18928	262.788
240	30	4923.09	2276.58	2280.46	11.3333	164	434	201	456	287	860	0.27756	0.27756	2188.39
255	44	2234.4	1242.6	1242.72	2.66667	184	838	466	838	466	1066	0.23574	0.23574	1239.57
362	82	2030.91	1757.31	1757.22	3.77778	232	538	465	538	465	651	0.16156	0.16156	1081.91
491	110	2573.55	1379.97	1409.55	4.66667	85	551	296	551	296	1173	0.25443	0.25443	-120.272
496	111	2766.78	1351.47	1351.53	4	343	692	338	692	338	1002	0.19238	0.19238	-1292.42
690	164	5777.52	3768.27	3768.08	9.33333	304	619	404	619	404	1025	0.25301	0.25301	-2107.19
1281	24	1988.73	1251.15	1251.28	2.22222	142	895	563	895	563	1117	0.20298	0.20298	985.92
1746	121	1361.16	1080.72	1080.7	2.22222	281	612	486	612	486	737	0.16709	0.16709	-206.211
3101	56	2148.9	1548.69	1548.57	3.11111	226	691	498	691	498	1160	0.11652	0.11652	1075.81
Egg chamber 3 - 33 min post biotin
Track ID	Start frame	Total distance travelled (nm)	Net distance travelled (nm)	Maximum distance travelled (nm)	Total trajectory time (sec)	Net orientation (degree)	Mean curvilinear speed: average (nm/sec)	Mean straight-line speed: average (nm/sec)	Mean curvilinear speed: moving (nm/sec)	Mean straight-line speed: moving (nm/sec)	Max curvilinear speed per segment: moving (nm/sec)	Mean brightness (normalised [0,1]])	Mean brightness (normalised by max)	Net displacement (-cos of angle of track* net distance travelled)
15	1	11717.5	1039.11	1039.14	33.3333	340	352	31	511	198	627	0.30772	0.30772	-976.444
34	122	2102.73	1375.41	1375.61	2	122	1051	688	1051	688	1219	0.32593	0.32593	728.856
113	191	2756.52	2169.99	2169.78	2.88889	29	954	751	954	751	1068	0.20043	0.20043	-1897.92
129	145	1599.99	1546.98	1547.22	2.88889	39	554	536	554	536	1021	0.17924	0.17924	-1202.23
269	261	2054.85	1428.99	1429.14	3.77778	202	544	378	544	378	863	0.29755	0.29755	1324.94
274	208	7587.84	1119.48	1294.85	20.2222	276	375	55	475	327	656	0.31455	0.31455	-117.018
344	267	3901.65	1214.67	1324.55	7.11111	65	549	171	544	156	881	0.21069	0.21069	-513.342
350	205	1720.83	1289.34	1289.18	2	237	860	645	860	645	1276	0.15469	0.15469	702.225
2954	0	6409.08	2032.05	2031.79	18.6667	214	343	109	352	137	1024	0.26077	0.26077	1684.65
2955	283	1863.9	1742.49	1742.59	2.44444	12	762	713	762	713	1134	0.31022	0.31022	-1704.41

## Sheet: C99cDhc8-1_St9
Refers to Figure 8 A & E
		settings:	57 nm/pix	4.5 fps
Filters:
		TrackID:
		Duration (sec):		-
		Net travelled distance (nm):		-
		Total travelled distance (nm):		-
		Mean curvilinear speed: moving (nm/sec):		-
		Zoom :	x :	[inf, 0]	y:	[0, inf]
Egg chamber 1 - 13 min post biotin
Track ID	Start frame	Total distance travelled (nm)	Net distance travelled (nm)	Maximum distance travelled (nm)	Total trajectory time (sec)	Net orientation (degree)	Mean curvilinear speed: average (nm/sec)	Mean straight-line speed: average (nm/sec)	Mean curvilinear speed: moving (nm/sec)	Mean straight-line speed: moving (nm/sec)	Max curvilinear speed per segment: moving (nm/sec)	Mean brightness (normalised [0,1]])	Mean brightness (normalised by max)	Net displacement (-cos of angle of track* net distance travelled)
1	0	14480.3	1249.44	1396.94	43.5556	356	332	29	411	180	594	0.2307	0.2307	-1246.4
7	0	18096.4	2027.49	2045.13	57.1111	191	317	36	365	176	642	0.3525	0.3525	1990.24
11	0	19356.1	2004.12	2228.93	66	164	293	30	371	178	591	0.33361	0.33361	1926.48
12	0	16430.8	2634.54	2634.5	38.6667	207	425	68	471	200	789	0.18491	0.18491	2347.39
15	0	22806.8	1489.98	1788.24	66.4444	176	343	22	414	167	604	0.26682	0.26682	1486.35
17	0	6181.08	1971.06	2272.53	15.1111	328	409	130	529	244	790	0.32006	0.32006	-1671.55
90	17	4413.51	1438.68	1438.53	16	279	276	90	381	239	577	0.20691	0.20691	-225.059
199	77	3742.05	1430.7	1430.89	10.4444	340	358	137	511	239	802	0.22048	0.22048	-1344.42
260	111	7826.67	2144.91	2379.38	17.3333	182	452	124	541	193	980	0.18417	0.18417	2143.6
267	110	3066.03	1951.11	1989.34	4.22222	2	726	462	726	462	1070	0.17351	0.17351	-1949.92
634	271	2005.83	1014.03	1158.03	5.11111	216	392	198	455	302	593	0.23477	0.23477	820.368
636	271	3089.4	1855.35	1855.12	4.88889	154	632	379	659	457	837	0.15758	0.15758	1667.58
1100	135	7611.21	2641.95	2668.1	15.5556	350	489	170	473	227	806	0.19438	0.19438	-2601.81
1559	0	17097.7	1068.75	1068.47	48.6667	188	351	22	410	234	577	0.30873	0.30873	1058.35
1570	1	8117.37	1337.79	1337.53	19.1111	5	425	70	485	176	786	0.19543	0.19543	-1332.7
1619	40	1592.58	1320.12	1320.16	2.44444	358	651	540	651	540	1061	0.21082	0.21082	-1319.32
1679	86	8352.78	5689.74	5689.47	12.4444	355	671	457	671	457	1275	0.17307	0.17307	-5668.09
4472	243	1977.9	1190.16	1389.37	2.22222	216	890	536	890	536	960	0.17028	0.17028	962.86
4473	83	3798.48	3374.4	3374.41	3.11111	180	1221	1085	1221	1085	1904	0.19484	0.19484	3374.4
4474	242	3806.46	1673.52	1673.28	7.11111	164	535	235	529	313	835	0.15474	0.15474	1608.69
Egg chamber 2 - 31 min post biotin
Track ID	Start frame	Total distance travelled (nm)	Net distance travelled (nm)	Maximum distance travelled (nm)	Total trajectory time (sec)	Net orientation (degree)	Mean curvilinear speed: average (nm/sec)	Mean straight-line speed: average (nm/sec)	Mean curvilinear speed: moving (nm/sec)	Mean straight-line speed: moving (nm/sec)	Max curvilinear speed per segment: moving (nm/sec)	Mean brightness (normalised [0,1]])	Mean brightness (normalised by max)	Net displacement (-cos of angle of track* net distance travelled)
1	10	3584.16	2794.71	2944.75	5.55556	161	645	503	734	663	1017	0.14685	0.14685	2642.45
5	45	7240.14	1301.31	2166.75	20.6667	358	350	63	393	159	650	0.2115	0.2115	-1300.52
8	87	1563.51	1550.4	1550.57	1.55556	203	1005	997	1005	997	1152	0.12859	0.12859	1427.15
16	231	3221.07	1975.62	1975.36	8.88889	16	362	222	495	314	1118	0.23186	0.23186	-1899.09
70	0	3777.96	1415.88	1517.74	13.7778	199	274	103	282	205	362	0.2531	0.2531	1338.74
133	31	3518.04	1744.77	1744.8	10.2222	21	344	171	377	197	580	0.1458	0.1458	-1628.88
228	81	9718.5	1040.25	1096.42	38.4444	50	253	27	353	259	468	0.21574	0.21574	-668.66
368	151	2173.98	1486.56	1486.38	6.44444	182	337	231	347	245	532	0.13428	0.13428	1485.65
Egg chamber 3 - 35 min post biotin
Track ID	Start frame	Total distance travelled (nm)	Net distance travelled (nm)	Maximum distance travelled (nm)	Total trajectory time (sec)	Net orientation (degree)	Mean curvilinear speed: average (nm/sec)	Mean straight-line speed: average (nm/sec)	Mean curvilinear speed: moving (nm/sec)	Mean straight-line speed: moving (nm/sec)	Max curvilinear speed per segment: moving (nm/sec)	Mean brightness (normalised [0,1]])	Mean brightness (normalised by max)	Net displacement (-cos of angle of track* net distance travelled)
43	135	2197.35	1106.94	1251.41	2.98507	329	736	371	736	371	932	0.24588	0.24744	-948.833
58	190	5238.3	1198.14	1202.42	6.71642	202	780	178	896	233	926	0.26621	0.26772	1110.9
336	28	2119.26	1106.94	1106.74	3.8806	306	546	285	559	327	626	0.35942	0.36075	-650.643
671	112	3649.71	1682.64	1682.42	8.20896	352	445	205	454	284	706	0.33475	0.33613	-1666.26
727	122	3341.34	1949.97	1949.7	7.31343	347	457	267	474	285	566	0.33434	0.33571	-1899.99
748	128	3886.26	1442.1	1550.57	7.61194	6	511	189	600	389	772	0.17097	0.17268	-1434.2
750	128	4212.87	1311	1311	8.0597	25	523	163	583	325	655	0.22266	0.22426	-1188.17
815	146	4636.38	1465.47	1465.47	8.20896	308	565	179	577	329	735	0.23477	0.23635	-902.233
1067	212	2183.67	1555.53	1555.8	2.98507	196	731	521	873	695	1037	0.20027	0.20192	1495.27
1198	250	1575.48	1027.71	1027.58	3.43284	28	459	299	558	453	652	0.30862	0.31005	-907.414
1310	281	1820.58	1088.7	1145.69	2.68657	121	678	405	735	440	1022	0.26304	0.26456	560.722
1312	95	9019.11	3293.46	3293.33	14.7761	186	610	223	652	319	1104	0.31145	0.31287	3275.42
1313	235	2198.49	1675.8	1675.68	4.77612	163	460	351	460	351	690	0.35072	0.35206	1602.58
1314	57	6452.97	3954.09	3953.85	14.9254	15	432	265	429	281	804	0.36092	0.36224	-3819.36
3083	211	1757.31	1451.79	1452	1.49254	29	1177	973	1177	973	1184	0.13057	0.13236	-1269.76

## Sheet: C99cDhc8-1Clones
Refers to Supplementary Figure 6 D & E	Green tracks from WT cells, white tracks from Dhc8-1 mutant cells.
		settings:	49 nm/pix	4.7 fps
Filters:
		TrackID:
		Duration (sec):		-
		Net travelled distance (nm):	1000	-
		Total travelled distance (nm):		-
		Mean curvilinear speed: moving (nm/sec):		-
		Zoom :	x :	(676.0, 0.0)	y:	(0.0, 676.0)
Egg chamber 1 - 18 min post biotin
Track ID	Start frame	Total distance travelled (nm)	Net distance travelled (nm)	Maximum distance travelled (nm)	Total trajectory time (sec)	Net orientation (degree)	Mean curvilinear speed: average (nm/sec)	Mean straight-line speed: average (nm/sec)	Mean curvilinear speed: moving (nm/sec)	Mean straight-line speed: moving (nm/sec)	Max curvilinear speed per segment: moving (nm/sec)	Mean brightness (normalised [0,1]])	Mean brightness (normalised by max)	Net displacement (-cos of angle of track* net distance travelled)
42	74	1564.0800000000002	1183.35	1183.37	2.553191489361702	333	613	463	613	463	681	0.2531	0.2531	-1054.37
50	54	2275.56	2196.18	2196.05	2.3404255319148937	163	972	938	972	938	1179	0.23894	0.23894	2100.22
69	135	1793.4	1435.7	1435.78	4.8936170212765955	179	366	293	378	301	631	0.43891	0.43891	1435.48
100	166	2995.3700000000003	1541.54	1541.66	7.0212765957446805	310	427	220	566	515	911	0.66074	0.66074	-990.883
158	262	2694.02	1955.59	1955.51	4.25532	119	633	460	633	460	920	0.28112	0.28112	948.089
162	272	2635.71	1133.8600000000001	1133.73	5.74468	338	459	197	482	193	722	0.28091	0.28091	-1051.3
176	0	3699.0099999999998	1020.67	1175.28	19.148936170212764	113	193	53	162	62	847	0.27794	0.27794	398.808
194	17	1529.29	1338.68	1338.88	3.404255319148936	349	449	393	449	393	612	0.37249	0.37249	-1314.08
337	27	2231.95	1858.0800000000002	1857.89	4.042553191489362	169	552	460	574	507	979	0.26299	0.26299	1823.94
355	33	1959.0199999999998	1088.29	1088.25	4.8936170212765955	198	400	222	412	241	582	0.48212	0.48212	1035.03
361	285	1761.06	1603.7699999999998	1603.61	1.702127659574468	165	1034	942	1034	942	1264	0.26285	0.26285	1549.12
535	60	3041.43	2039.3799999999999	2106.88	6.595744680851063	146	461	309	505	376	805	0.31379	0.31379	1690.72
536	77	2246.1600000000003	1997.7300000000002	1997.86	2.127659574468085	165	1056	939	1056	939	1058	0.19179	0.19179	1929.66
663	92	2560.25	1149.05	1148.85	4.8936170212765955	180	523	235	523	235	756	0.35127	0.35127	1149.05
1111	158	3104.15	1251.46	1256.86	12.553191489361701	127	247	100	295	202	402	0.75369	0.75369	753.147
1225	203	1978.1299999999999	1736.56	1736.69	3.6170212765957444	345	547	480	547	480	743	0.31404	0.31404	-1677.39
1413	247	1797.81	1326.43	1326.37	4.468085106382978	169	402	297	446	321	656	0.30638	0.30638	1302.06
1447	195	3562.3	1158.3600000000001	1221.47	21.914893617021274	124	163	53	132	67	709	0.60793	0.60793	647.747
1648	103	4723.6	2021.25	2021.19	10.425531914893616	319	453	194	453	194	852	0.196	0.196	-1525.46
1649	165	10072.4	3210.9700000000003	3306.55	24.25531914893617	327	415	132	462	256	804	0.29241	0.29241	-2692.95
1650	0	9633.4	1969.8000000000002	3066.65	20.21276595744681	1	477	97	483	102	947	0.33501	0.33501	-1969.5
1651	74	6797.7699999999995	3393.7400000000002	3393.81	18.93617021276596	162	359	179	372	204	679	0.67855	0.67855	3227.64
1652	116	13619.5	5196.45	6193.52	38.93617021276596	195	350	133	407	275	850	0.55457	0.55457	5019.39
1653	118	3145.31	1137.78	1137.66	8.085106382978724	312	389	141	390	151	531	0.3531	0.3531	-761.323
1654	175	4900.490000000001	1817.9	2005.63	10	169	490	182	498	211	791	0.36063	0.36063	1784.5
1655	158	3102.19	1147.09	1195.9	11.702127659574467	127	265	98	250	161	389	0.76215	0.76215	690.336
Egg chamber 2 - 28 min post biotin
Track ID	Start frame	Total distance travelled (nm)	Net distance travelled (nm)	Maximum distance travelled (nm)	Total trajectory time (sec)	Net orientation (degree)	Mean curvilinear speed: average (nm/sec)	Mean straight-line speed: average (nm/sec)	Mean curvilinear speed: moving (nm/sec)	Mean straight-line speed: moving (nm/sec)	Max curvilinear speed per segment: moving (nm/sec)	Mean brightness (normalised [0,1]])	Mean brightness (normalised by max)	Net displacement (-cos of angle of track* net distance travelled)
7	6	1638.07	1470	1470.2	2.3404255319148937	175	700	628	700	628	889	0.34983	0.34983	1464.41
113	82	3928.82	1128.96	1204.37	6.808510638297872	195	577	166	578	227	807	0.33144	0.33144	1090.49
159	114	9542.26	1771.84	2010.7	19.78723404255319	198	482	90	583	140	1063	0.35109	0.35109	1685.12
220	197	3827.39	2545.06	2611.97	7.659574468085106	206	500	332	516	388	849	0.41046	0.41046	2287.48
320	153	1331.3300000000002	1103.48	1103.62	1.276595744680851	178	1043	865	1043	865	1069	0.34823	0.34823	1102.81
458	7	2955.19	1248.52	1248.61	6.595744680851063	171	448	189	393	181	717	0.27523	0.27523	1233.15
927	20	6927.13	1711.57	1896.99	21.27659574468085	181	326	80	324	82	807	0.38306	0.38306	1711.31
1171	56	6290.13	2477.93	2556.86	14.893617021276595	163	422	166	422	210	705	0.55691	0.55691	2369.66
1422	127	4040.05	1349.46	1349.45	36.59574468085106	141	110	37	94	38	805	0.28065	0.28065	1048.73
1759	126	2155.51	1083.88	1102.33	2.978723404255319	181	724	364	724	364	1295	0.36056	0.36056	1083.71
2016	136	1582.21	1514.59	1514.57	2.7659574468085104	191	572	548	572	548	745	0.29658	0.29658	1486.76
2345	256	1518.02	1234.8	1234.74	2.3404255319148937	213	649	528	649	528	626	0.39588	0.39588	1035.59
2581	206	4214	1037.82	1037.73	10.212765957446807	200	413	102	396	100	870	0.31488	0.31488	975.232
3044	212	5030.34	1178.45	1178.61	14.25531914893617	183	353	83	350	91	769	0.31979	0.31979	1176.83
3340	73	1974.21	1420.51	1426.33	3.6170212765957444	210	546	393	546	393	733	0.60514	0.60514	1230.2
3341	81	7882.63	2284.3799999999997	2284.39	15.957446808510637	182	494	143	534	187	1005	0.31314	0.31314	2282.99
3342	235	2845.43	2390.71	2390.83	3.6170212765957444	190	787	661	787	661	1125	0.321	0.321	2354.39
Egg chamber 3 - 45 min post biotin
Track ID	Start frame	Total distance travelled (nm)	Net distance travelled (nm)	Maximum distance travelled (nm)	Total trajectory time (sec)	Net orientation (degree)	Mean curvilinear speed: average (nm/sec)	Mean straight-line speed: average (nm/sec)	Mean curvilinear speed: moving (nm/sec)	Mean straight-line speed: moving (nm/sec)	Max curvilinear speed per segment: moving (nm/sec)	Mean brightness (normalised [0,1]])	Mean brightness (normalised by max)	Net displacement (-cos of angle of track* net distance travelled)
34	66	5299.84	1620.43	1806.95	29.361702127659573	167	181	55	170	59	527	0.35254	0.35254	1578.9
57	24	24594.1	1807.6100000000001	2007.05	52.5532	182	468	34	478	91	953	0.42208	0.42208	1806.51
72	20	3286.92	1454.32	1467.01	6.382978723404255	212	515	228	521	231	896	0.31916	0.31916	1233.33
122	0	4347.77	1718.9199999999998	1718.85	14.25531914893617	170	305	121	305	121	826	0.26154	0.26154	1692.81
130	49	3026.24	1324.47	1363.34	6.382978723404255	193	474	207	475	221	781	0.24344	0.24344	1290.52
150	158	4635.4	1027.53	1118.62	11.48936170212766	213	403	89	430	137	705	0.28849	0.28849	861.759
201	206	1397.97	1077.02	1077.12	2.553191489361702	178	547	422	547	422	617	0.20149	0.20149	1076.36
911	51	1318.1	1019.2	1095.4	2.7659574468085104	135	477	368	477	368	578	0.31222	0.31222	720.683
1046	15	5456.64	1026.0600000000002	1026.3	13.191489361702127	175	414	78	366	85	806	0.1965	0.1965	1022.16
2649	204	4626.58	2405.9	2405.75	10.212765957446807	212	453	236	463	247	715	0.57354	0.57354	2040.32
3149	1	8272.67	2440.69	2440.64	63.40425531914893	156	130	38	102	38	801	0.26915	0.26915	2229.68
3289	26	8150.170000000001	1161.79	1224.37	17.659574468085104	180	462	66	421	102	643	0.32098	0.32098	1161.79
3577	25	15093.960000000001	2591.61	2591.77	55.95744680851064	139	270	46	286	103	911	0.2883	0.2883	1955.91
3578	44	18273.6	2099.1600000000003	2212.14	54.04255319148936	193	338	39	344	99	965	0.49293	0.49293	2045.36
3579	157	2362.29	1302.4199999999998	1302.42	4.468085106382978	178	529	291	529	291	772	0.31836	0.31836	1301.63
3580	19	3707.3399999999997	1658.16	1728.67	37.234042553191486	173	100	45	93	47	563	0.30926	0.30926	1645.8

## Sheet: C99cDhc6-6Clones
Refers to Supplementary Figure 6 D & E	Green tracks from WT cells, white tracks from Dhc6-6 mutant cells.
		settings:	49 nm/pix	4.7 fps
Filters:
		TrackID:
		Duration (sec):		-
		Net travelled distance (nm):	1000	-
		Total travelled distance (nm):		-
		Mean curvilinear speed: moving (nm/sec):		-
		Zoom :	x :	(676.0, 0.0)	y:	(0.0, 676.0)
Egg chamber 1 - 25 min post biotin
Track ID	Start frame	Total distance travelled (nm)	Net distance travelled (nm)	Maximum distance travelled (nm)	Total trajectory time (sec)	Net orientation (degree)	Mean curvilinear speed: average (nm/sec)	Mean straight-line speed: average (nm/sec)	Mean curvilinear speed: moving (nm/sec)	Mean straight-line speed: moving (nm/sec)	Max curvilinear speed per segment: moving (nm/sec)	Mean brightness (normalised [0,1]])	Mean brightness (normalised by max)	Net displacement (-cos of angle of track* net distance travelled)
9	26	2039.3799999999999	1262.73	1480.45	3.404255319148936	201	599	371	609	448	953	0.21245	0.21245	1178.86
12	102	1621.9	1182.8600000000001	1183.05	2.127659574468085	263	762	556	762	556	1049	0.15576	0.15576	144.154
19	221	2057.02	1611.1200000000001	1610.91	3.1914893617021276	137	645	505	645	505	924	0.29735	0.29735	1178.3
34	255	1285.27	1062.32	1062.54	2.3404255319148937	254	549	454	549	454	679	0.14192	0.14192	292.815
41	187	7775.320000000001	1576.3300000000002	1661.37	23.829787234042552	249	326	66	442	316	660	0.37449	0.37449	564.906
49	290	1498.4199999999998	1317.6100000000001	1317.44	1.4893617021276595	29	1006	885	1006	885	1099	0.11746	0.11746	-1152.41
53	27	1445.99	1045.1699999999998	1045.06	2.7659574468085104	20	523	378	523	378	748	0.24283	0.24283	-982.139
55	6	1456.77	1435.21	1435.1	2.127659574468085	261	685	674	685	674	1049	0.24754	0.24754	224.516
56	90	1641.5	1411.2	1411.25	3.1914893617021276	161	514	442	514	442	668	0.19254	0.19254	1334.32
57	234	2043.3000000000002	1289.68	1290.76	5.531914893617021	51	369	233	369	233	798	0.14193	0.14193	-811.622
80	33	2556.33	2261.8399999999997	2261.84	2.127659574468085	284	1201	1063	1201	1063	1411	0.28359	0.28359	-547.189
155	28	1209.8100000000002	1039.29	1039.08	2.553191489361702	58	474	407	474	407	591	0.24482	0.24482	-550.74
257	75	5597.759999999999	1877.19	1877.17	17.872340425531913	91	313	105	369	190	637	0.46924	0.46924	32.7615
280	78	2393.1600000000003	1682.1699999999998	1682.23	6.382978723404255	30	375	264	375	264	721	0.35098	0.35098	-1456.8
308	90	2732.24	1267.1399999999999	1267.17	11.702127659574467	246	233	108	236	153	889	0.53859	0.53859	515.392
315	46	1417.0800000000002	1125.53	1125.42	2.553191489361702	231	555	441	555	441	667	0.15929	0.15929	708.319
333	93	2534.2799999999997	1313.6899999999998	1323.86	3.6170212765957444	330	701	363	701	363	965	0.20422	0.20422	-1137.69
497	158	2474.01	2205.49	2205.36	2.7659574468085104	225	895	797	957	875	1664	0.20235	0.20235	1559.52
566	133	1293.1100000000001	1090.74	1090.8	2.3404255319148937	272	553	466	553	466	751	0.46266	0.46266	-38.0663
667	212	2882.67	1967.35	1970.27	5.957446808510638	31	484	330	482	328	1166	0.18722	0.18722	-1686.35
Egg chamber 2 - 37 min post biotin
Track ID	Start frame	Total distance travelled (nm)	Net distance travelled (nm)	Maximum distance travelled (nm)	Total trajectory time (sec)	Net orientation (degree)	Mean curvilinear speed: average (nm/sec)	Mean straight-line speed: average (nm/sec)	Mean curvilinear speed: moving (nm/sec)	Mean straight-line speed: moving (nm/sec)	Max curvilinear speed per segment: moving (nm/sec)	Mean brightness (normalised [0,1]])	Mean brightness (normalised by max)	Net displacement (-cos of angle of track* net distance travelled)
21	39	2991.94	1687.07	1686.98	4.782608695652175	156	626	353	613	337	718	0.1758	0.1758	1541.22
32	5	2890.51	2046.7300000000002	2046.74	4.782608695652175	26	604	428	604	428	911	0.31195	0.31195	-1839.59
33	170	1941.3799999999999	1543.5	1543.26	2.173913043478261	3	893	710	893	710	1093	0.1503	0.1503	-1541.38
36	175	1583.68	1298.5	1298.66	1.5217391304347827	25	1041	853	1041	853	1105	0.43863	0.43863	-1176.84
54	47	3888.64	1382.78	1382.96	4.565217391304349	191	852	303	763	412	994	0.30632	0.30632	1357.37
115	81	2301.5299999999997	1636.6	1636.5	2.608695652173913	174	882	627	882	627	912	0.29206	0.29206	1627.63
136	90	4013.5899999999997	1196.5800000000002	1196.74	7.173913043478262	297	559	167	565	140	830	0.53478	0.53478	-543.236
161	101	4009.18	2730.77	2730.97	5.217391304347826	0	768	523	768	523	1056	0.30449	0.30449	-2730.77
179	150	1684.1299999999999	1230.3899999999999	1230.29	1.956521739130435	192	861	629	861	629	1014	0.32233	0.32233	1203.5
202	100	13650.4	3358.95	3358.72	29.782608695652176	176	458	113	497	234	908	0.34796	0.34796	3350.77
229	168	2340.73	1423.9399999999998	1441.18	5.217391304347826	245	449	273	470	299	761	0.38775	0.38775	601.783
232	171	1042.72	1034.88	1035.01	0.8695652173913044	165	1199	1190	1199	1190	1199	0.37552	0.37552	999.617
237	174	3672.06	2232.44	2232.54	9.56522	239	384	233	403	255	859	0.26632	0.26632	1149.79
287	204	1637.5800000000002	1077.51	1077.72	3.0434782608695654	353	538	354	538	354	742	0.38849	0.38849	-1069.48
317	234	1591.03	1397.48	1397.34	2.8260869565217392	184	563	494	563	494	788	0.37835	0.37835	1394.08
338	248	5516.42	2835.6299999999997	2856.66	10.217391304347826	174	540	278	591	332	1359	0.3919	0.3919	2820.1
358	288	1857.1	1773.31	1773.11	1.5217391304347827	157	1221	1165	1221	1165	1259	0.25975	0.25975	1632.34
362	268	2711.6600000000003	1305.85	1305.94	4.782608695652175	210	567	273	690	410	985	0.34317	0.34317	1130.9
365	250	2234.89	1141.21	1170.92	4.130434782608696	40	541	276	533	261	785	0.33486	0.33486	-874.218
416	0	5204.29	2672.95	2831.9	6.304347826086957	315	825	424	825	424	1031	0.28145	0.28145	-1890.06
654	282	2277.52	1502.34	1502.58	3.2608695652173916	216	698	461	725	570	973	0.30412	0.30412	1215.42
978	44	3037.51	1847.79	1848	8.043478260869566	199	378	230	392	238	569	0.52086	0.52086	1747.12
1052	26	5266.03	1054.97	1054.96	10.434782608695652	23	505	101	488	152	809	0.28062	0.28062	-971.105
1093	56	7494.0599999999995	1595.44	1702.67	17.17391304347826	119	436	93	500	228	815	0.48436	0.48436	773.485
1335	95	2045.26	1236.27	1245.81	4.347826086956522	28	470	284	483	312	543	0.459	0.459	-1091.56
1497	94	6309.24	1743.91	1755.08	11.08695652173913	170	569	157	629	174	967	0.34895	0.34895	1717.42
1564	138	1812.0199999999998	1672.8600000000001	1672.8	1.956521739130435	169	926	855	926	855	1127	0.36078	0.36078	1642.12
1599	147	8537.76	1323.98	1324.15	23.91304347826087	291	357	55	399	160	557	0.46357	0.46357	-474.472
1720	167	8746.01	3401.58	3409.35	17.39130434782609	233	503	196	554	293	866	0.30832	0.30832	2047.12
1730	168	9040.01	1895.32	1981.94	22.608695652173914	27	400	84	402	154	774	0.46837	0.46837	-1688.74
1890	198	7651.35	1552.8100000000002	1552.89	20.434782608695652	9	374	76	526	218	708	0.53604	0.53604	-1533.69
5249	138	3122.2799999999997	2565.64	2565.47	4.782608695652175	183	653	536	653	536	886	0.42924	0.42924	2562.12
5250	0	12012.4	3808.2799999999997	3808.21	54.78260869565218	17	219	70	204	77	664	0.79367	0.79367	-3641.88
5251	31	2743.02	2424.52	2441.32	1.956521739130435	167	1402	1239	1402	1239	1810	0.20557	0.20557	2362.38
5252	123	1790.46	1455.3	1455.24	2.608695652173913	215	686	558	686	558	848	0.26279	0.26279	1192.11
5253	262	2554.3700000000003	1885.5199999999998	1895.54	3.695652173913044	197	691	510	691	510	982	0.22983	0.22983	1803.13
5257	81	13203	2984.1	2984.22	37.39130434782609	172	353	80	409	168	659	0.35236	0.35236	2955.06
5258	113	6503.7699999999995	3969.4900000000002	3969.72	12.391304347826088	12	525	320	539	348	874	0.40116	0.40116	-3882.75
5259	185	10150.8	4186.5599999999995	4385.46	20.869565217391305	351	486	201	493	242	1318	0.38011	0.38011	-4135.02
5260	244	4602.570000000001	1620.43	1620.36	8.913043478260871	350	516	182	509	205	789	0.28311	0.28311	-1595.81
5261	248	2929.71	1565.0600000000002	1624.55	7.608695652173914	180	385	206	395	224	737	0.44465	0.44465	1565.06
5262	54	17082.9	1945.79	1945.92	53.2609	199	321	37	468	175	689	0.41393	0.41393	1839.78
5263	201	5617.85	2615.1299999999997	2615.21	15.217391304347828	279	369	172	442	275	804	0.51823	0.51823	-409.096

## Sheet: NdgWT_CS
Refers to Figure 6 A & B, Figure 8 D & E
		settings:	65 nm/pix	3.8 fps
Filters:
		TrackID:
		Duration (sec):		-
		Net travelled distance (nm):		-
		Total travelled distance (nm):		-
		Mean curvilinear speed: moving (nm/sec):		-
		Zoom :	x :	[inf, 0]	y:	[0, inf]
Egg chamber 1 - 23 min post biotin
Track ID	Start frame	Total distance travelled (nm)	Net distance travelled (nm)	Maximum distance travelled (nm)	Total trajectory time (sec)	Net orientation (degree)	Mean curvilinear speed: average (nm/sec)	Mean straight-line speed: average (nm/sec)	Mean curvilinear speed: moving (nm/sec)	Mean straight-line speed: moving (nm/sec)	Max curvilinear speed per segment: moving (nm/sec)	Mean brightness (normalised [0,1]])	Mean brightness (normalised by max)	Net displacement (-cos of angle of track* net distance travelled)
1	0	2405.65	1308.45	1308.49	3.94737	248	609	331	588	340	1078	0.23267	0.23267	490.154
11	0	6072.95	2945.15	2945.15	7.63158	6	796	386	791	454	1801	0.22416	0.22416	-2929.02
14	0	2689.7	2321.15	2321.25	2.36842	75	1136	980	1136	980	1569	0.24404	0.24404	-600.758
21	1	3623.75	2323.1	2323.21	4.47368	15	810	519	847	546	1136	0.20287	0.20287	-2243.94
32	7	8538.4	1722.5	1722.59	9.47368	35	901	182	913	198	1575	0.18718	0.18718	-1410.99
49	3	9133.15	3536.65	3536.49	11.3158	137	807	313	807	313	1873	0.18525	0.18525	2586.54
77	29	4495.4	1200.55	2282.24	4.73684	133	949	254	949	254	1538	0.15364	0.15364	818.773
93	39	4340.05	1179.1	1342.5	11.3158	347	384	104	430	191	1315	0.12882	0.12882	-1148.88
96	37	3534.7	1853.8	1888.13	2.89474	215	1221	640	1221	640	1702	0.15307	0.15307	1518.54
101	38	5670.6	3279.9	3323.58	7.63158	100	743	430	698	432	1123	0.20501	0.20501	569.549
106	47	4570.8	1759.55	2280.15	3.94737	234	1158	446	1158	446	1637	0.14424	0.14424	1034.24
131	57	3979.3	1762.15	1913.04	3.94737	19	1008	446	1008	446	1460	0.1305	0.1305	-1666.15
132	60	7144.15	5635.5	5635.33	4.73684	147	1508	1190	1508	1190	2644	0.1829	0.1829	4726.33
133	66	7441.85	5244.85	5262.51	7.89474	137	943	664	943	664	1762	0.16539	0.16539	3835.84
135	62	2164.5	1758.9	1759.17	1.84211	0	1175	955	1175	955	1817	0.15918	0.15918	-1758.9
136	63	3563.95	1442.35	1442.63	5.52632	35	645	261	648	286	1545	0.21255	0.21255	-1181.5
151	71	5086.25	3019.25	3019.37	5.26316	26	966	574	966	599	1688	0.17597	0.17597	-2713.68
171	79	5093.4	2376.4	2376.18	5.52632	12	922	430	953	469	1623	0.18128	0.18128	-2324.47
184	80	6642.35	1730.95	1978.41	9.21053	81	721	188	721	188	1419	0.19708	0.19708	-270.78
187	89	1672.45	1034.15	1034.29	3.42105	179	489	302	646	401	1060	0.14609	0.14609	1033.99
203	99	3223.35	1368.9	1368.66	3.15789	349	1021	433	1021	433	1356	0.12893	0.12893	-1343.75
212	99	1785.55	1498.9	1498.64	1.57895	197	1131	949	1131	949	1456	0.15565	0.15565	1433.41
216	104	2274.35	1719.9	1720.17	2.63158	23	864	654	864	654	1128	0.18495	0.18495	-1583.18
233	114	5248.75	1065.35	1241.47	6.05263	333	867	176	928	236	1327	0.21813	0.21813	-949.234
238	120	2444	1110.2	1110.01	2.63158	227	929	422	886	608	1346	0.13988	0.13988	757.155
241	118	1225.9	1073.8	1073.73	1.05263	70	1164	1020	1164	1020	1169	0.1476	0.1476	-367.261
245	124	1693.25	1259.7	1334.54	1.84211	136	919	684	919	684	1405	0.11604	0.11604	906.152
263	134	2014.35	1740.7	1740.67	2.63158	16	765	661	765	661	1405	0.20438	0.20438	-1673.27
269	137	2500.55	1346.8	1346.87	1.84211	316	1358	731	1358	731	1516	0.15094	0.15094	-968.807
271	138	1296.75	1170.65	1174.87	1.84211	159	704	636	704	636	1205	0.18101	0.18101	1092.9
302	151	1498.25	1025.05	1024.99	1.31579	322	1138	779	1138	779	1437	0.16116	0.16116	-807.75
319	159	5523.05	1495	1494.84	11.3158	122	488	132	587	219	1234	0.24436	0.24436	792.229
328	164	4059.25	1547.65	1547.75	4.47368	341	907	346	907	346	1273	0.16272	0.16272	-1463.33
339	169	21457.8	3143.4	3575.35	34.2105	70	627	92	746	204	1738	0.19022	0.19022	-1075.11
346	174	5662.15	1775.8	1775.76	6.31579	317	897	281	897	281	1231	0.16066	0.16066	-1298.74
354	174	2751.45	1566.5	1566.31	2.36842	252	1162	661	1160	524	1602	0.13747	0.13747	484.075
363	182	7046	2544.1	2543.88	10	11	705	254	712	278	1485	0.27102	0.27102	-2497.36
364	183	5565.95	1713.4	1713.58	7.63158	358	729	225	710	188	1267	0.2085	0.2085	-1712.36
373	188	8305.05	1129.7	2806.09	10.7895	78	770	105	770	105	1314	0.22565	0.22565	-234.878
377	190	4810.65	1147.25	1268.64	7.36842	95	653	156	653	156	1470	0.21927	0.21927	99.9894
428	214	3160.3	1572.35	1572.04	4.73684	143	667	332	667	332	934	0.23848	0.23848	1255.73
447	224	9878.7	1638.65	1870.8	16.0526	321	615	102	635	143	1279	0.2095	0.2095	-1273.47
453	226	3629.6	2551.25	2551.47	3.94737	40	919	646	919	646	1147	0.23572	0.23572	-1954.37
471	244	2089.75	1577.55	1577.86	1.57895	303	1323	999	1323	999	1414	0.23597	0.23597	-859.195
475	248	1688.05	1594.45	1594.52	1.57895	109	1069	1010	1069	1010	1325	0.13079	0.13079	519.102
476	248	6549.4	3584.1	3584.05	7.89474	355	830	454	830	454	1514	0.2889	0.2889	-3570.46
495	257	3745.3	959.4	1049.5	5.52632	280	678	174	696	296	1499	0.18024	0.18024	-166.598
510	265	9193.6	4228.9	4228.58	8.94737	44	1028	473	1028	473	1795	0.33883	0.33883	-3042.02
531	274	4150.9	3544.45	3544.7	4.21053	117	986	842	986	842	1588	0.14737	0.14737	1609.15
556	1	1443.65	1067.95	1184.31	1.31579	217	1097	811	1097	811	1187	0.18726	0.18726	852.903
591	14	1400.1	1280.5	1280.7	1.31579	343	1064	973	1064	973	1297	0.20228	0.20228	-1224.55
594	15	7332	2823.6	2823.34	8.42105	78	871	335	871	335	1557	0.18344	0.18344	-587.059
601	19	1637.35	1048.45	1048.73	2.36842	359	691	443	634	566	1101	0.33234	0.33234	-1048.29
629	28	2301	1082.25	1082.32	1.31579	65	1749	823	1749	823	2127	0.14036	0.14036	-457.379
642	32	2554.5	1852.5	1852.38	2.36842	172	1078	782	1078	782	1683	0.13725	0.13725	1834.47
671	44	2658.5	1961.7	2053.77	1.84211	164	1443	1065	1443	1065	1667	0.17735	0.17735	1885.71
672	44	2120.3	2098.85	2098.58	1.05263	214	2014	1994	2014	1994	2046	0.16645	0.16645	1740.03
693	51	11179.4	3746.6	3746.92	13.6842	168	817	274	817	274	1531	0.20329	0.20329	3664.73
695	53	4392.7	3071.25	3096.68	3.68421	124	1192	834	1251	1032	2023	0.16385	0.16385	1717.42
700	56	4931.55	1510.6	1980.53	7.63158	185	646	198	715	346	1167	0.22159	0.22159	1504.85
701	56	1223.95	1213.55	1213.66	0.789474	37	1551	1537	1551	1537	1551	0.22241	0.22241	-969.184
773	81	1269.45	1193.4	1193.35	0.789474	327	1608	1512	1608	1512	1608	0.11627	0.11627	-1000.87
786	87	1509.3	1232.4	1232.65	1.05263	166	1434	1171	1434	1171	1590	0.15045	0.15045	1195.79
824	104	1024.4	1014.65	1014.93	1.05263	45	973	964	973	964	1094	0.12382	0.12382	-717.466
882	125	1259.7	1218.75	1218.6	1.31579	172	958	926	958	926	1373	0.13599	0.13599	1206.89
884	127	3328	2995.2	2995.45	3.15789	148	1054	949	1054	949	1913	0.14888	0.14888	2540.07
889	128	1289.6	1245.4	1245.35	1.31579	59	980	946	980	946	1051	0.21646	0.21646	-641.428
928	136	1734.85	1131	1306.06	1.57895	278	1099	716	1099	716	1714	0.15424	0.15424	-157.405
950	142	8823.75	1451.45	1982.9	15.5263	280	568	93	569	130	1167	0.35576	0.35576	-252.042
999	162	2158.65	1080.3	1278.73	1.31579	167	1641	821	1641	821	2192	0.14211	0.14211	1052.61
1060	185	1386.45	1234.35	1234.23	0.789474	190	1757	1563	1757	1563	1757	0.10896	0.10896	1215.6
1092	194	1612	1480.05	1480.18	1.05263	167	1531	1406	1531	1406	1616	0.1536	0.1536	1442.12
1131	209	4073.55	1893.45	2145.29	5.78947	279	704	327	757	423	1008	0.19161	0.19161	-296.201
1174	226	1394.25	1310.4	1310.43	1.05263	154	1325	1245	1325	1245	1395	0.10397	0.10397	1177.78
1184	229	2824.9	1514.5	1514.3	2.36842	140	1193	639	1193	639	1744	0.17032	0.17032	1160.17
1188	232	2500.55	1678.95	1729.8	2.36842	348	1056	709	1056	709	1400	0.14147	0.14147	-1642.26
1192	233	1848.6	1632.15	1631.96	1.05263	353	1756	1550	1756	1550	2019	0.13603	0.13603	-1619.98
1202	236	9431.5	2398.5	2536.77	16.5789	163	569	145	632	335	1324	0.24575	0.24575	2293.7
1236	251	8692.45	2717	2717.01	7.89474	10	1101	344	1101	344	1739	0.22082	0.22082	-2675.72
1307	281	1677.65	1660.75	1661.06	1.31579	342	1275	1262	1275	1262	1379	0.17783	0.17783	-1579.47
1308	282	2448.55	1580.8	1580.55	1.57895	344	1551	1001	1551	1001	1745	0.11956	0.11956	-1519.56
1312	284	1779.05	1467.05	1467.24	1.31579	325	1352	1115	1352	1115	1410	0.14442	0.14442	-1201.74
1344	294	1673.75	1071.85	1071.58	1.31579	33	1272	814	1272	814	1836	0.23193	0.23193	-898.929
1353	0	6663.8	1964.95	1964.73	13.9474	311	478	141	531	233	919	0.26035	0.26035	-1289.12
1425	16	1582.1	1224.6	1224.9	1.84211	170	859	665	859	665	1177	0.18174	0.18174	1206
1493	41	12794.6	2388.1	2743.85	20.7895	7	615	115	714	247	1270	0.17435	0.17435	-2370.3
1582	77	8273.2	1196	2334.38	16.3158	296	507	73	569	99	983	0.33439	0.33439	-524.292
1766	133	2343.25	2063.1	2062.84	2.10526	349	1113	980	1113	980	1217	0.14953	0.14953	-2025.2
1768	136	1148.55	1133.6	1133.61	1.57895	6	727	718	727	718	1122	0.16678	0.16678	-1127.39
1781	141	2632.5	2002	2002.32	2.89474	177	909	692	909	692	1166	0.1877	0.1877	1999.26
1785	142	2129.4	1294.8	1294.52	2.63158	359	809	492	851	487	1062	0.13569	0.13569	-1294.6
1812	150	11843.6	2115.1	2287.03	22.1053	242	536	96	554	214	1192	0.14966	0.14966	992.979
2027	230	6191.9	2470.65	2557.61	8.94737	18	692	276	697	282	1137	0.22238	0.22238	-2349.73
2088	248	5898.75	1047.15	1164.7	13.4211	290	440	78	583	308	861	0.32493	0.32493	-358.146
2098	251	1105	1103.05	1103.01	1.05263	197	1050	1048	1050	1048	1117	0.25656	0.25656	1054.85
2172	276	2739.1	1127.75	1127.81	4.21053	96	650	268	650	268	1164	0.27035	0.27035	117.882
2226	293	1632.8	1315.6	1315.6	1.57895	35	1034	833	1034	833	1224	0.16382	0.16382	-1077.68
5254	254	4728.75	3608.15	3608.21	4.73684	1	998	762	998	762	1610	0.15943	0.15943	-3607.6
5255	0	20283.2	4450.55	5126.35	27.3684	152	741	163	780	171	1540	0.36629	0.36629	3929.6
5256	0	9087	3666	4704.8	7.89474	166	1151	464	1151	464	2378	0.22813	0.22813	3557.1
5257	0	17919.2	7205.25	7288.03	25	352	717	288	717	288	4395	0.33105	0.33105	-7135.13
5258	56	7306.65	1363.05	1863.25	16.0526	243	455	85	458	72	1592	0.28952	0.28952	618.812
5259	51	16159	1398.15	3746.92	10.7895	140	1498	130	1498	130	1531	0.21457	0.21457	1071.05
Egg chamber 2 - 26 min post biotin
Track ID	Start frame	Total distance travelled (nm)	Net distance travelled (nm)	Maximum distance travelled (nm)	Total trajectory time (sec)	Net orientation (degree)	Mean curvilinear speed: average (nm/sec)	Mean straight-line speed: average (nm/sec)	Mean curvilinear speed: moving (nm/sec)	Mean straight-line speed: moving (nm/sec)	Max curvilinear speed per segment: moving (nm/sec)	Mean brightness (normalised [0,1]])	Mean brightness (normalised by max)	Net displacement (-cos of angle of track* net distance travelled)
11	3	7055.75	4096.95	4097.13	8.68421	185	813	472	911	667	1873	0.28559	0.28559	4081.36
14	9	1755.65	1649.7	1649.38	1.84211	193	953	895	953	895	1387	0.24372	0.24372	1607.42
18	17	2395.25	1061.45	1061.63	3.94737	65	607	269	632	329	1059	0.1923	0.1923	-448.588
39	59	3383.25	2612.35	2612.39	3.15789	274	1071	827	1071	827	1624	0.34477	0.34477	-182.228
43	67	5398.9	3377.4	3406.74	3.15789	133	1710	1069	1710	1069	3080	0.43979	0.43979	2303.38
54	88	25729	4323.15	4830.32	55.5263	118	463	78	580	181	1105	0.21021	0.21021	2029.6
59	97	5523.05	4102.8	4102.81	6.31579	8	874	650	874	650	1173	0.40791	0.40791	-4062.87
83	133	4134	3343.6	3343.69	6.05263	25	683	552	683	552	1204	0.24111	0.24111	-3030.33
92	152	1940.25	1794	1793.88	2.63158	105	737	682	737	682	883	0.27177	0.27177	464.321
95	153	3209.05	2715.05	2715.23	3.94737	51	813	688	813	688	1054	0.16655	0.16655	-1708.64
99	159	10062.6	1849.25	2094.89	25.5263	254	394	72	633	398	1257	0.17652	0.17652	509.722
107	177	2169.05	1243.45	1243.6	3.15789	41	687	394	687	394	1346	0.12428	0.12428	-938.444
108	179	8347.3	4511	4510.95	12.3684	253	675	365	699	382	1881	0.38167	0.38167	1318.89
109	183	7580.95	6531.2	6531.47	6.84211	217	1108	955	1108	955	1610	0.2796	0.2796	5216.05
113	192	1543.75	1366.95	1367.14	1.31579	74	1173	1039	1173	1039	1538	0.19022	0.19022	-376.782
120	208	2278.25	1686.75	1686.74	2.89474	101	787	583	787	583	1113	0.19383	0.19383	321.847
121	210	2258.1	1366.3	1366.59	2.63158	18	858	519	858	519	1572	0.23325	0.23325	-1299.43
124	216	6035.25	4209.4	4209.14	8.15789	278	740	516	740	516	1295	0.1874	0.1874	-585.835
185	35	2198.3	1299.35	1337.71	3.68421	12	597	353	631	446	1295	0.1765	0.1765	-1270.96
189	41	6598.8	1526.85	1526.65	10	25	660	153	679	473	1169	0.26333	0.26333	-1383.8
214	68	2293.85	1212.9	1311.02	2.10526	194	1090	576	1049	703	1444	0.18242	0.18242	1176.87
226	82	4557.15	2168.4	2195.41	8.42105	266	541	258	633	378	1334	0.16641	0.16641	151.26
230	86	2009.15	1488.5	1488.72	2.10526	7	954	707	954	707	1468	0.18465	0.18465	-1477.4
240	103	4677.4	3557.45	3557.2	7.63158	226	613	466	613	466	1006	0.31042	0.31042	2471.21
249	111	3331.9	2090.4	2090.24	3.68421	15	904	567	998	650	1768	0.16468	0.16468	-2019.17
318	208	1613.95	1580.15	1580.13	1.31579	277	1227	1201	1227	1201	1526	0.13312	0.13312	-192.572
335	228	1446.9	1327.95	1328.07	0.789474	1	1833	1682	1833	1682	1833	0.16352	0.16352	-1327.75
336	229	2963.35	2020.85	2020.9	4.73684	342	626	427	626	427	907	0.19989	0.19989	-1921.94
362	267	1904.5	1755.65	1755.49	2.10526	25	905	834	905	834	1363	0.17257	0.17257	-1591.16
392	0	1404	1304.55	1304.44	1.31579	51	1067	991	1067	991	1014	0.17927	0.17927	-820.98
406	0	5913.05	3354.65	3354.64	13.4211	21	441	250	486	358	867	0.27594	0.27594	-3131.84
431	7	1837.55	1465.1	1491.24	2.89474	36	635	506	635	506	766	0.4115	0.4115	-1185.29
448	13	2003.95	1230.45	1294.03	3.42105	110	586	360	612	462	945	0.4417	0.4417	420.839
449	13	1366.3	1187.55	1187.36	2.10526	297	649	564	649	564	876	0.2281	0.2281	-539.136
456	17	9923.55	1442.35	1442.17	22.6316	5	438	64	557	232	1239	0.27364	0.27364	-1436.86
481	28	3920.8	2631.2	2631.27	5.26316	202	745	500	745	500	1129	0.27191	0.27191	2439.61
525	49	8228.35	1901.9	1982.21	19.7368	1	417	96	404	169	642	0.21518	0.21518	-1901.61
553	65	3976.05	2137.85	2287.05	5.78947	288	687	369	743	383	980	0.17137	0.17137	-660.632
566	75	1090.05	1033.5	1033.64	1.57895	163	690	655	690	655	777	0.16087	0.16087	988.341
623	99	2546.7	1456	1456.29	4.21053	286	605	346	605	346	883	0.11566	0.11566	-401.328
651	108	9575.15	1885	1885.08	21.5789	31	444	87	534	300	1202	0.20972	0.20972	-1615.76
686	115	13213.9	5155.15	5690.98	26.3158	343	502	196	528	255	1090	0.2725	0.2725	-4929.89
700	134	6066.45	2271.1	2271.08	13.4211	44	452	169	490	208	1066	0.43507	0.43507	-1633.69
772	173	3835.65	1199.9	1199.74	8.42105	236	455	142	471	316	669	0.26675	0.26675	670.976
868	208	1994.85	1649.7	1649.62	3.15789	18	632	522	632	522	826	0.20859	0.20859	-1568.96
869	208	2915.25	1466.4	1466.52	5	350	583	293	583	293	985	0.28863	0.28863	-1444.12
912	228	3608.15	1283.75	1367.1	6.05263	128	596	212	607	232	1321	0.15917	0.15917	790.355
923	234	2966.6	1109.55	1109.47	5.52632	319	537	201	652	274	867	0.20936	0.20936	-837.388
949	244	5317	1784.9	2054.34	11.3158	291	470	158	548	269	1424	0.34263	0.34263	-639.651
969	253	1957.15	1560.65	1560.84	2.89474	302	676	539	676	539	1035	0.1788	0.1788	-827.018
980	257	4520.1	3469.05	3468.77	6.84211	359	661	507	661	507	1197	0.21617	0.21617	-3468.52
1004	271	3636.75	2525.9	2525.9	7.36842	84	494	343	601	432	828	0.35802	0.35802	-264.028
2639	0	3088.15	2969.85	2969.73	2.63158	16	1174	1128	1174	1128	1599	0.24568	0.24568	-2854.8
2640	15	3135.6	2938.65	2938.63	2.89474	8	1083	1015	1083	1015	1478	0.27759	0.27759	-2910.05
2641	9	7071.35	5278	5751.3	9.73684	208	726	542	726	542	1387	0.22263	0.22263	4660.2
2642	71	6774.3	2941.9	2942.07	7.10526	33	953	414	953	414	1659	0.23199	0.23199	-2467.28
2644	97	3103.1	2367.95	2367.98	2.89474	267	1072	818	1072	818	1376	0.22175	0.22175	123.929
2645	99	7865	3233.75	3285.28	10.5263	359	747	307	770	341	1660	0.25463	0.25463	-3233.26
2647	97	15508.4	1233.7	3791.52	23.6842	218	655	52	655	52	2829	0.24425	0.24425	972.169
2648	162	7339.15	4825.6	4921.57	6.31579	180	1162	764	1162	764	1973	0.19348	0.19348	4825.6
2650	180	2620.15	2244.45	2244.5	3.68421	244	711	609	711	609	1108	0.19659	0.19659	983.902
2651	0	5430.75	4033.25	4033.37	9.73684	49	558	414	558	414	1228	0.22262	0.22262	-2646.05
2652	230	7514.65	3859.7	3859.44	15.7895	223	476	244	588	391	1094	0.32942	0.32942	2822.81
2653	249	5601.05	3110.9	3111.22	8.15789	325	687	381	714	427	1287	0.31466	0.31466	-2548.3
Egg chamber 3 - 33 min post biotin
Track ID	Start frame	Total distance travelled (nm)	Net distance travelled (nm)	Maximum distance travelled (nm)	Total trajectory time (sec)	Net orientation (degree)	Mean curvilinear speed: average (nm/sec)	Mean straight-line speed: average (nm/sec)	Mean curvilinear speed: moving (nm/sec)	Mean straight-line speed: moving (nm/sec)	Max curvilinear speed per segment: moving (nm/sec)	Mean brightness (normalised [0,1]])	Mean brightness (normalised by max)	Net displacement (-cos of angle of track* net distance travelled)
0	0	9774.72	5086.08	5187.4	15.2632	216	640	333	650	350	1535	0.32563	0.32563	4114.73
32	12	5116.16	4261.76	4328.63	5.26316	340	972	810	972	810	1841	0.26845	0.26845	-4004.74
36	91	2593.28	2087.68	2087.43	4.47368	341	580	467	580	467	640	0.1633	0.1633	-1973.94
47	22	3169.92	2173.44	2173.17	5	53	634	435	634	435	933	0.31206	0.31206	-1308.01
58	24	5459.2	1709.44	1709.37	10.2632	37	532	167	535	201	983	0.24842	0.24842	-1365.22
89	20	7072	4074.24	4074.49	9.21053	141	768	442	768	442	1564	0.24383	0.24383	3166.28
91	48	3690.24	2926.08	2925.8	5.78947	20	637	505	637	505	978	0.17348	0.17348	-2749.62
103	51	2529.92	1693.44	1693.45	2.36842	312	1068	715	1068	715	1392	0.16946	0.16946	-1133.13
112	57	3335.68	1312.64	1344.51	6.84211	356	487	192	483	247	796	0.25872	0.25872	-1309.44
136	70	1262.72	1105.92	1105.93	1.31579	179	960	841	960	841	1060	0.15301	0.15301	1105.75
137	68	4218.24	2767.36	2767.08	4.21053	200	1002	657	1002	657	1115	0.15816	0.15816	2600.47
145	73	2223.36	1898.24	1898.45	2.63158	245	845	721	845	721	1100	0.18467	0.18467	802.231
173	84	4411.52	2643.2	2643.26	4.73684	34	931	558	931	558	1276	0.15819	0.15819	-2191.31
174	88	5358.72	1181.44	1181.35	5.26316	281	1018	224	1018	224	1737	0.18788	0.18788	-225.429
196	103	1488	1189.76	1190.01	1.31579	171	1131	904	1131	904	1129	0.13548	0.13548	1175.11
220	113	3528.32	2684.8	2684.6	3.94737	167	894	680	894	680	1198	0.24254	0.24254	2615.99
241	117	6018.56	3115.52	3115.62	7.10526	17	847	438	847	438	1942	0.14677	0.14677	-2979.39
264	134	3128.32	1274.24	1274.15	3.68421	212	849	346	849	346	1444	0.19389	0.19389	1080.62
266	138	2806.4	1319.68	1319.4	5	132	561	264	621	307	923	0.1757	0.1757	883.038
300	148	4468.48	1607.04	1607.27	5	358	894	321	894	321	1290	0.15089	0.15089	-1606.06
308	148	2248.32	1793.28	1793.58	2.10526	201	1068	852	1068	852	1346	0.20044	0.20044	1674.17
309	153	2588.8	1841.92	1842.18	2.89474	235	894	636	894	636	1252	0.20826	0.20826	1056.48
310	162	2010.24	1865.6	1865.75	1.84211	162	1091	1013	1091	1013	1412	0.12887	0.12887	1774.29
332	167	5315.84	1381.12	1952.95	7.89474	184	673	175	655	216	1369	0.19114	0.19114	1377.76
343	171	4805.12	1171.2	1171.06	8.68421	221	553	135	611	186	1141	0.16864	0.16864	883.916
358	197	3162.24	2931.2	2931.13	2.89474	152	1092	1013	1092	1013	1596	0.29563	0.29563	2588.1
379	182	3566.08	1508.48	1706.9	5.26316	357	678	287	678	287	1210	0.21065	0.21065	-1506.41
403	202	2414.08	2227.2	2227.19	3.42105	64	706	651	706	651	932	0.16984	0.16984	-976.34
423	206	2257.92	1934.08	1934.04	1.84211	292	1226	1050	1226	1050	1478	0.12746	0.12746	-724.519
439	212	2606.08	1764.48	1917.42	3.68421	337	707	479	725	610	1145	0.21035	0.21035	-1624.21
470	228	3676.16	2465.92	2465.9	2.89474	353	1270	852	1270	852	2084	0.18508	0.18508	-2447.54
478	231	2576.64	1898.24	1898.33	3.42105	6	753	555	753	555	1187	0.18678	0.18678	-1887.84
527	254	3137.92	1322.88	1322.59	2.36842	53	1325	558	1325	558	1949	0.1144	0.1144	-796.129
528	259	4087.04	1612.16	1611.89	6.05263	169	675	266	1095	554	2164	0.27315	0.27315	1582.54
531	261	3816.32	1690.24	1690.01	6.84211	245	558	247	857	628	1183	0.13127	0.13127	714.326
534	258	4095.36	1258.24	1422.43	2.89474	270	1415	435	1468	391	2048	0.15067	0.15067	2.31135e-13
538	264	1994.88	1199.36	1199.1	3.15789	44	632	380	632	380	1251	0.14947	0.14947	-862.747
541	263	4916.48	1576.32	1627.21	5.26316	7	934	300	934	300	1605	0.28401	0.28401	-1564.57
551	264	2640.64	1763.2	1763.45	2.10526	45	1254	838	1254	838	1536	0.15656	0.15656	-1246.77
554	264	6538.88	2346.24	2636.94	8.94737	9	731	262	731	262	1399	0.19544	0.19544	-2317.35
555	268	3546.24	2349.44	2349.63	3.68421	22	963	638	963	638	1754	0.2137	0.2137	-2178.36
557	268	2790.4	1047.04	1047.21	3.15789	319	884	332	884	332	1514	0.13792	0.13792	-790.211
559	266	3520	1640.32	1640.6	3.42105	191	1029	480	1029	480	1421	0.16236	0.16236	1610.18
563	274	2910.08	1614.08	1781.79	3.68421	316	790	438	790	438	1183	0.17118	0.17118	-1161.07
565	267	4926.72	1270.4	1270.39	5.26316	46	936	241	936	241	1211	0.27407	0.27407	-882.494
568	275	3380.48	1334.4	1462.13	3.94737	215	856	338	856	338	1930	0.23001	0.23001	1093.08
570	277	4456.96	2086.4	2086.42	4.21053	153	1059	496	1059	496	1628	0.24992	0.24992	1859
574	281	3121.92	1633.28	1633.06	3.94737	244	791	414	773	369	1260	0.25153	0.25153	715.983
586	289	1890.56	1729.28	1729.23	2.36842	278	798	730	798	730	860	0.19286	0.19286	-240.669
589	290	1488	1107.2	1107.11	1.31579	172	1131	841	1131	841	1103	0.17938	0.17938	1096.42
591	290	2758.4	1260.16	1410.28	2.36842	27	1165	532	1165	532	1412	0.15977	0.15977	-1122.81
602	293	1680	1118.72	1118.51	1.31579	124	1277	850	1277	850	1119	0.14605	0.14605	625.58
614	1	2651.52	1628.16	1627.89	2.89474	46	916	562	916	562	1344	0.15874	0.15874	-1131.01
616	2	2298.88	1022.08	1021.99	2.63158	109	874	388	1308	529	2009	0.18145	0.18145	332.757
617	2	1463.68	1030.4	1030.23	0.789474	145	1854	1305	1854	1305	1854	0.17334	0.17334	844.054
624	3	2878.08	1772.8	1773.05	2.63158	95	1094	674	1125	671	1895	0.14278	0.14278	154.51
645	9	1703.04	1017.6	1017.77	1.05263	234	1618	967	1618	967	1496	0.22016	0.22016	598.13
646	9	1065.6	1043.84	1043.83	0.789474	240	1350	1322	1350	1322	1350	0.12524	0.12524	521.92
656	12	1201.28	1077.76	1077.66	1.57895	184	761	683	761	683	834	0.16747	0.16747	1075.13
657	12	1653.12	1367.04	1366.93	1.57895	85	1047	866	1047	866	1156	0.17831	0.17831	-119.145
673	19	1347.84	1301.12	1301.14	0.789474	130	1707	1648	1707	1648	1707	0.12758	0.12758	836.344
687	23	1534.08	1168.64	1317.63	1.31579	308	1166	888	1166	888	1338	0.23013	0.23013	-719.487
699	28	2660.48	2038.4	2038.23	1.05263	172	2528	1936	2528	1936	2617	0.1351	0.1351	2018.56
700	28	1927.04	1263.36	1263.39	2.10526	261	915	600	915	600	1146	0.1116	0.1116	197.633
740	41	1210.24	1204.48	1204.33	1.05263	315	1150	1144	1150	1144	1195	0.16616	0.16616	-851.696
742	42	1168	1162.88	1163.05	0.789474	38	1480	1473	1480	1473	1480	0.1186	0.1186	-916.362
750	43	1903.36	1367.68	1367.83	1.31579	283	1446	1040	1446	1040	1671	0.20666	0.20666	-307.661
761	46	1212.16	1198.72	1198.41	0.526316	323	2303	2277				0.14492	0.14492	-957.34
776	51	1638.4	1125.76	1125.56	1.57895	25	1038	713	1038	713	1302	0.21493	0.21493	-1020.29
780	52	1399.68	1287.68	1287.85	1.05263	29	1329	1223	1329	1223	1286	0.28082	0.28082	-1126.23
782	52	1119.36	1102.72	1102.87	0.789474	359	1418	1397	1418	1397	1418	0.14449	0.14449	-1102.55
790	53	1424.64	1034.88	1035.04	1.31579	209	1083	787	1083	787	1157	0.15383	0.15383	905.126
824	62	1560.32	1559.68	1559.97	1.05263	120	1482	1482	1482	1482	1489	0.20012	0.20012	779.84
830	64	1436.8	1071.36	1071.17	1.05263	256	1365	1018	1365	1018	1581	0.12194	0.12194	259.185
835	64	2305.92	1248	1359.65	2.10526	115	1095	593	1095	593	1650	0.1624	0.1624	527.428
837	67	1337.6	1151.36	1151.2	1.05263	6	1270	1094	1270	1094	1219	0.21466	0.21466	-1145.05
850	71	3166.72	1401.6	1401.89	3.15789	277	1003	444	1003	444	1707	0.16743	0.16743	-170.812
861	74	1180.8	1019.52	1019.23	0.789474	69	1495	1291	1495	1291	1495	0.12929	0.12929	-365.363
867	76	1161.6	1075.84	1076.05	1.05263	143	1104	1022	1104	1022	1184	0.12461	0.12461	859.204
872	78	1904	1023.36	1023.53	1.84211	281	1034	556	1034	556	1447	0.14058	0.14058	-195.266
875	78	1699.84	1307.52	1307.83	1.31579	221	1292	994	1292	994	1893	0.27956	0.27956	986.798
921	93	1469.44	1347.84	1348.07	1.05263	313	1396	1281	1396	1281	1574	0.13577	0.13577	-919.225
926	95	1730.56	1726.08	1726	1.31579	315	1315	1312	1315	1312	1304	0.11462	0.11462	-1220.52
947	99	1415.68	1101.44	1101.17	1.05263	95	1345	1046	1345	1046	1459	0.15673	0.15673	95.9968
958	101	2120.32	2072.32	2072.29	1.84211	121	1151	1125	1151	1125	1851	0.17835	0.17835	1067.32
966	105	2243.2	2061.44	2061.16	2.63158	53	852	783	852	783	1281	0.17721	0.17721	-1240.61
981	110	1360.64	1080.96	1081.22	1.57895	300	862	685	862	685	1115	0.24631	0.24631	-540.48
999	113	1114.88	1113.6	1113.34	0.789474	4	1412	1410	1412	1410	1412	0.12336	0.12336	-1110.89
1001	114	1809.28	1024.64	1127.73	1.05263	329	1719	973	1719	973	1641	0.15858	0.15858	-878.288
1004	114	2442.88	1056.64	1123.85	1.31579	206	1857	803	1857	803	1812	0.15023	0.15023	949.702
1011	115	2263.04	1045.12	1133.51	1.84211	279	1229	567	1229	567	1381	0.18394	0.18394	-163.493
1024	120	1368.32	1304.96	1305.2	1.05263	234	1300	1240	1300	1240	1311	0.20877	0.20877	767.036
1033	122	3029.76	1086.72	1086.83	1.57895	10	1919	688	1780	601	1833	0.1417	0.1417	-1070.21
1036	123	1632	1549.44	1549.38	1.31579	107	1241	1178	1241	1178	1503	0.15736	0.15736	453.012
1037	124	1160.96	1133.44	1133.53	1.05263	222	1103	1077	1103	1077	1196	0.0945	0.0945	842.31
1043	125	1813.76	1335.68	1335.57	0.789474	142	2297	1692	2297	1692	2297	0.13245	0.13245	1052.53
1056	127	1160.32	1012.48	1012.17	0.789474	296	1470	1282	1470	1282	1470	0.18361	0.18361	-443.842
1091	137	1272.32	1167.36	1167.47	0.789474	45	1611	1479	1611	1479	1611	0.13578	0.13578	-825.448
1121	144	1522.56	1054.08	1054.04	1.05263	146	1446	1001	1446	1001	1701	0.15364	0.15364	873.872
1122	144	3176.96	1045.76	1197.74	2.10526	228	1509	497	1509	497	1746	0.28704	0.28704	699.75
1148	153	1495.04	1192.96	1192.97	1.05263	270	1420	1133	1420	1133	1755	0.27819	0.27819	2.19143e-13
1167	158	1408	1228.8	1228.69	1.05263	272	1338	1167	1338	1167	1560	0.14368	0.14368	-42.8845
1172	161	1384.32	1328	1327.86	1.31579	94	1052	1009	1052	1009	1176	0.12128	0.12128	92.6366
1186	164	1381.12	1332.48	1332.7	1.05263	195	1312	1266	1312	1266	1475	0.14953	0.14953	1287.08
1187	165	3013.76	1138.56	1306.82	2.63158	226	1145	433	1145	433	1575	0.11967	0.11967	790.91
1197	168	3240.96	1046.4	1046.6	4.21053	177	770	249	881	395	2004	0.18539	0.18539	1044.97
1206	171	2007.68	1483.52	1611.03	2.36842	220	848	626	848	626	1593	0.1683	0.1683	1136.44
1207	171	2469.76	2051.84	2052.15	1.84211	220	1341	1114	1341	1114	1685	0.13673	0.13673	1571.8
1212	173	1382.4	1233.28	1233.44	1.84211	50	751	670	751	670	827	0.22283	0.22283	-792.737
1227	177	1160.32	1072	1072.21	0.789474	283	1470	1358	1470	1358	1470	0.15898	0.15898	-241.148
1234	180	1040.64	1024.64	1024.76	0.526316	97	1977	1947				0.12657	0.12657	124.872
1235	180	1157.12	1111.68	1111.54	0.526316	60	2199	2112				0.22555	0.22555	-555.84
1240	180	1333.12	1068.8	1068.62	1.57895	27	844	677	844	677	1347	0.15148	0.15148	-952.308
1242	182	2854.4	1132.8	1246.03	2.10526	206	1356	538	1356	538	1947	0.17991	0.17991	1018.15
1261	188	1183.36	1161.6	1161.7	1.05263	316	1124	1104	1124	1104	1263	0.16537	0.16537	-835.585
1273	191	4079.36	1583.36	1583.38	3.68421	283	1107	430	1107	430	1421	0.13107	0.13107	-356.179
1276	191	2052.48	1901.44	1901.34	1.31579	46	1560	1445	1560	1445	1566	0.14454	0.14454	-1320.85
1278	191	1029.76	1020.8	1020.77	0.526316	116	1957	1939				0.15514	0.15514	447.489
1295	195	2175.36	1191.68	1440.99	4.21053	193	517	283	519	333	1092	0.19274	0.19274	1161.14
1300	197	1374.08	1336.32	1336.27	0.789474	89	1740	1693	1740	1693	1740	0.28065	0.28065	-23.322
1303	198	1564.16	1091.2	1264.41	1.31579	58	1189	829	1189	829	1544	0.25003	0.25003	-578.248
1308	200	4874.24	1258.24	1422.89	6.84211	244	712	184	775	260	1764	0.18112	0.18112	551.576
1317	201	1152.64	1139.84	1139.69	0.789474	180	1460	1444	1460	1444	1460	0.29166	0.29166	1139.84
1327	206	2107.52	1336.32	1336.15	2.10526	125	1001	635	1001	635	1260	0.13809	0.13809	766.482
1336	208	1165.44	1136	1136.31	0.789474	292	1476	1439	1476	1439	1476	0.10942	0.10942	-425.553
1348	211	1822.08	1144.32	1144.59	1.31579	317	1385	870	1385	870	1619	0.11957	0.11957	-836.903
1367	215	1673.6	1237.76	1237.96	2.36842	177	707	523	707	523	904	0.14695	0.14695	1236.06
1371	217	1355.52	1167.36	1167.58	1.31579	294	1030	887	1030	887	1241	0.26109	0.26109	-474.808
1393	222	1780.48	1162.88	1162.64	1.05263	187	1692	1105	1692	1105	1839	0.13527	0.13527	1154.21
1406	225	2033.28	1569.92	1570.15	1.57895	231	1288	994	1288	994	1840	0.17597	0.17597	987.983
1409	227	1533.44	1284.48	1284.67	1.31579	212	1165	976	1165	976	1364	0.18388	0.18388	1089.3
1460	239	1226.88	1058.56	1058.33	1.05263	228	1166	1005	1166	1005	1314	0.28692	0.28692	708.315
1485	246	2810.24	1126.4	1126.19	2.36842	328	1187	476	1187	476	1735	0.1082	0.1082	-955.241
1486	247	3082.24	1073.28	1073.19	2.89474	47	1065	371	1065	371	1436	0.13626	0.13626	-731.975
1504	254	2571.52	1145.6	1145.55	2.10526	11	1221	544	1221	544	1830	0.13748	0.13748	-1124.55
1516	257	1214.72	1203.2	1203.42	1.05263	163	1154	1143	1154	1143	1200	0.11633	0.11633	1150.63
1518	257	3022.72	1352.32	1745.47	1.84211	173	1641	734	1641	734	2029	0.2162	0.2162	1342.24
1526	257	4295.68	1164.16	1295.53	3.15789	301	1360	369	1360	369	1727	0.26866	0.26866	-599.587
1542	263	2977.28	1733.76	1734	1.84211	20	1616	941	1616	941	1936	0.15211	0.15211	-1629.2
1567	270	1556.48	1011.84	1012	1.57895	161	986	641	986	641	1226	0.11849	0.11849	956.714
1571	272	2129.92	1386.88	1417.69	2.10526	348	1012	659	1012	659	1139	0.11895	0.11895	-1356.57
1572	272	1166.72	1052.8	1052.73	0.526316	305	2217	2000				0.1498	0.1498	-603.861
1577	274	1034.24	1001.6	1001.59	1.05263	120	982	952	982	952	1177	0.2268	0.2268	500.8
1592	278	2707.2	1388.8	1638.79	2.36842	348	1143	586	1143	586	1656	0.11635	0.11635	-1358.45
1593	279	1729.92	1667.2	1667.49	1.57895	279	1096	1056	1096	1056	1136	0.17528	0.17528	-260.808
1601	281	2204.8	1657.6	1657.29	1.31579	64	1676	1260	1676	1260	1750	0.23185	0.23185	-726.644
1608	282	4849.92	1540.48	1659.17	4.47368	160	1084	344	1106	376	1817	0.14666	0.14666	1447.58
1611	283	1015.04	1011.2	1010.94	1.05263	269	964	960	964	960	1090	0.16902	0.16902	17.6479
1612	283	3119.36	1790.72	2133.72	1.84211	65	1693	972	1693	972	2082	0.15714	0.15714	-756.791
1631	286	1528.32	1194.88	1194.94	1.05263	74	1452	1135	1452	1135	1668	0.12596	0.12596	-329.354
1659	295	1162.24	1031.68	1031.44	0.789474	305	1472	1306	1472	1306	1472	0.16786	0.16786	-591.747
1987	96	1685.12	1330.56	1330.6	1.84211	301	915	722	915	722	1263	0.14069	0.14069	-685.289
2170	155	1489.28	1248.64	1248.86	1.84211	41	809	678	809	678	951	0.17283	0.17283	-942.361
2235	177	2129.92	1044.48	1106.93	3.68421	237	578	284	598	298	1099	0.14641	0.14641	568.865
2288	193	2834.56	1812.48	1812.39	4.21053	285	673	430	673	430	1056	0.1564	0.1564	-469.104
2342	211	3321.6	1864.96	2020.69	3.94737	207	841	472	893	554	1325	0.14407	0.14407	1661.69
2369	219	2014.08	1114.88	1115.07	2.36842	216	850	471	850	471	1315	0.2786	0.2786	901.957
2638	287	1291.52	1034.88	1067.74	2.36842	252	545	437	545	437	760	0.16862	0.16862	319.796
6115	188	7896.96	4294.4	4294.62	11.5789	104	682	371	682	371	1447	0.32603	0.32603	1038.91
6116	105	9621.12	2526.08	4473.5	19.7368	52	487	128	487	128	1444	0.1953	0.1953	-1555.21
6117	244	6801.92	4647.04	4647.1	9.21053	352	739	505	739	505	1492	0.2654	0.2654	-4601.82

[truncated: 7 more sheets: NdgDhc8-1_CS, NdgWT_mid, Ndg_WT_basal, Ndg_Dhc8-1_Basal, Ndg_Rab10(NdgTracks), Ndg_Rab10(Rab10Tracks), Rab10]
