# Supplementary material for: MSP-tracker: A versatile vesicle tracking software tool used to reveal the spatial control of polarized secretion in Drosophila epithelial cells
Source: PLoS Biol. 2025 Apr 10;23(4):e3003099. doi: 10.1371/journal.pbio.3003099 (PMC12021295; doi:10.1371/journal.pbio.3003099)
Supplement: S4 Data — (XLSX) [file pbio.3003099.s013.xlsx]

## Sheet: README
This is the exported track data for the spinning disk movies. The sheets are organised by genotype, and by position imaged (cross-section or planar). Data from multiple movies are in each sheet.
The figure that the data correspond to is listed at the top of each sheet.
CS=cross section
Mid = planar view through middle of follicle cells
Basal = planar view through base of follicle cells

## Sheet: C99cWT_SpinDisk
Refers to Supplementary Figure 4
		settings:	100 nm/pix	4.0 fps
Filters:
		TrackID:
		Duration (sec):		-
		Net travelled distance (nm):		-
		Total travelled distance (nm):		-
		Mean curvilinear speed: moving (nm/sec):		-
		Zoom :	x :	(1024.0, 0.0)	y:	(0.0, 1024.0)
Egg Chamber 1 - 30 min post biotin
Track ID	Start frame	Total distance travelled (nm)	Net distance travelled (nm)	Maximum distance travelled (nm)	Total trajectory time (sec)	Net orientation (degree)	Mean curvilinear speed: average (nm/sec)	Mean straight-line speed: average (nm/sec)	Mean curvilinear speed: moving (nm/sec)	Mean straight-line speed: moving (nm/sec)	Max curvilinear speed per segment: moving (nm/sec)
27	0	16828	1532	2205.88	59.75	32	282	26	427	347	572
56	0	4208	1000	1109.26	12	34	351	83	502	367
330	38	4101	2034	2034.4	11.75	191	349	173	572	492	655
477	43	4165	2656	2656.29	9	18	463	295	1111	708	1510
567	93	3911	1396	1830.75	9	146	435	155	539	368	812
792	137	7333	1162	1669.34	19	239	386	61	544	416	801
1054	203	1807	1236	1236.21	3.5	224	516	353	629	535	880
2121	49	2131	1440	1468.76	4.25	135	501	339	560	511	783
3213	111	5916	1284	1283.61	15.75	54	376	81	494	392	636
3325	117	4392	1625	1625.34	10	103	439	163	522	322	667
5492	9	3031	1060	1059.64	7.75	338	391	137
10953	159	1505	1298	1298.15	2.5	132	602	519	753	649	753
10954	108	3939	3472	3471.56	6.25	23	630	555	1575	1389	2159
Egg chamber 2 - 35 min post biotin
Track ID	Start frame	Total distance travelled (nm)	Net distance travelled (nm)	Maximum distance travelled (nm)	Total trajectory time (sec)	Net orientation (degree)	Mean curvilinear speed: average (nm/sec)	Mean straight-line speed: average (nm/sec)	Mean curvilinear speed: moving (nm/sec)	Mean straight-line speed: moving (nm/sec)	Max curvilinear speed per segment: moving (nm/sec)
17	0	17135	2556	2595.72	39	87	439	66	527	283	1079
20	0	28037	2400	2412.71	59.75	261	469	40	640	216	1124
38	0	20942	1184	3149.88	46.75	262	448	25	652	266	1161
43	0	13713	1602	1948.11	40.25	245	341	40	524	235	827
101	22	5465	2149	2148.81	8.75	316	625	246	781	449	1222
112	9	6114	2908	2908.17	11.5	334	532	253	550	342	889
138	33	3173	1497	1496.71	5	250	635	299	793	432	1250
142	46	3236	1060	1059.61	4.25	304	761	249	770	202	1053
154	44	10652	1274	1274.08	27.25	47	391	47	651	146	975
158	56	2680	1415	1415.19	7.5	136	357	189	370	265	472
168	54	9232	1193	1360.38	17.75	58	520	67	620	229	1097
180	67	22369	2044	2241.53	43	307	520	48	602	212	997
181	64	5084	4269	4268.62	7.25	343	701	589	1356	1138	2012
188	73	20909	3204	4980.81	41.5	77	504	77	609	319	1053
194	80	6112	1332	1455.71	13.5	119	453	99	585	265	721
207	83	2208	1200	1200.42	4	237	552	300	726	415	918
213	76	11924	1987	2179.82	28.5	51	418	70	645	347	895
249	115	11392	1208	1459.64	23	54	495	53	568	147	1292
259	118	3570	1223	1351.43	6.25	124	571	196	763	337	1216
269	120	4367	1221	1220.89	10	166	437	122	409	290	629
274	132	3211	1681	1680.65	5.75	248	558	292	652	362	996
278	119	6702	1209	1209.1	16.75	51	400	72	590	212	1149
293	149	3409	1256	1255.72	5.25	319	649	239	715	428	969
311	118	8026	1126	1125.58	15.25	250	526	74	626	209	919
312	156	3791	1019	1114.92	7	220	542	146	675	193	1001
321	170	2217	1314	1314.37	5.25	185	422	250	505	348	671
330	172	8229	3512	3512.38	14	261	588	251	641	307	1038
360	195	3942	2744	2744.23	6.75	172	584	407	610	489	1058
382	207	4610	1237	1558.47	8	65	576	155	556	171	876
458	0	1735	1154	1192.68	3.25	268	534	355	779	616	897
862	45	1050	1039	1039.33	1.25	188	840	831	840	831	922
912	50	3197	1594	1594.08	8.25	113	388	193	292	268	433
935	51	3755	2328	2899.43	4.5	210	834	517	834	517	1206
1243	85	1305	1022	1021.9	1.75	198	746	584	759	716	891
1308	92	3276	1027	1026.59	6.5	352	504	158	630	542	980
1440	108	2321	1613	1612.51	3.5	218	663	461	663	461	852
1456	108	1650	1165	1164.71	2.5	187	660	466	660	466	902
1625	129	2079	1190	1190.17	3.75	252	554	317	903	582	1150
1678	135	1386	1158	1158.28	1.75	287	792	662	792	662	998
2261	193	4006	1083	1082.67	7.5	16	534	144	554	237	886
2346	205	1937	1128	1128.45	2.25	124	861	502	861	502	1094
4324	89	1509	1268	1268.3	1.75	2	862	725	862	725	1011

## Sheet: NdgWT_SpinDisk_CS
Refers to Supplementary Figure 5A
		settings:	100 nm/pix	2.0 fps
Filters:
		TrackID:
		Duration (sec):		-
		Net travelled distance (nm):		-
		Total travelled distance (nm):		-
		Mean curvilinear speed: moving (nm/sec):		-
		Zoom :	x :	(1024.0, 0.0)	y:	(0.0, 1024.0)
Egg Chamber 1
Track ID	Start frame	Total distance travelled (nm)	Net distance travelled (nm)	Maximum distance travelled (nm)	Total trajectory time (sec)	Net orientation (degree)	Mean curvilinear speed: average (nm/sec)	Mean straight-line speed: average (nm/sec)	Mean curvilinear speed: moving (nm/sec)	Mean straight-line speed: moving (nm/sec)	Max curvilinear speed per segment: moving (nm/sec)	Mean brightness (normalised [0,1]])	Mean brightness (normalised by max)
1	0	9567	1078	1218.3	37	63	259	29	406	113	727	0.26457	0.26457
3	34	2524	1000	1016.36	17.5	253	144	57				0.16038	0.16038
4	43	2065	1662	1662.02	4.5	240	459	369	459	369	897	0.27	0.27
8	0	6771	682	681.76	55.5	57	122	12				0.23745	0.23745
19	0	1173	1060	1060.45	1.5	42	782	707	782	707	1009	0.18112	0.18112
27	0	8379	4596	4596.34	43	210	195	107	348	315	975	0.22463	0.22463
30	0	8303	520	544.22	59.5	319	140	9				0.16867	0.16867
33	0	29173	1181	1516.14	59.5	353	490	20	774	101	inf	0.32275	0.32275
45	0	8702	1106	1376.24	59.5	89	146	19	232	157	375	0.19346	0.19346
68	0	4865	1798	1826.64	25	86	195	72	302	204	482	0.18687	0.18687
69	19	2135	1699	1699.48	6.5	214	328	261	328	261	682	0.1701	0.1701
76	0	4627	655	930.98	19.5	91	237	34	287	135	579	0.245	0.245
83	0	6755	1550	1563.57	39	240	173	40	287	189	456	0.2133	0.2133
92	31	7969	1557	2347.34	29.5	177	270	53	407	235	802	0.20464	0.20464
97	0	3622	1982	1982.11	16	45	226	124	400	329	1790	0.17604	0.17604
98	0	9518	1455	1594.29	59.5	48	160	24	226	177	337	0.18344	0.18344
117	15	8112	2242	2600.04	24	224	338	93	691	469	1135	0.15202	0.15202
123	0	8857	796	1109.81	59.5	328	149	13	294	173	440	0.24084	0.24084
126	0	1954	848	933.28	14.5	77	135	58	200	174	363	0.27039	0.27039
152	0	1971	793	960.11	11.5	227	171	69	217	135	362	0.25994	0.25994
162	0	6605	780	780.01	28	5	236	28	273	141	503	0.20203	0.20203
165	29	1171	1162	1161.86	1.5	168	781	775				0.17321	0.17321
168	0	2991	2588	2587.91	3	2	997	863	997	863	1256	0.19814	0.19814
177	0	3548	1148	1214.22	13.5	77	263	85	390	164	697	0.23814	0.23814
185	29	1191	1176	1176.09	1.5	169	794	784				0.17354	0.17354
187	0	2562	1515	1624.68	6	332	427	252	472	325	835	0.19161	0.19161
188	0	5899	2065	2724.13	16.5	180	358	125	442	242	940	0.22944	0.22944
189	54	3705	718	2096.74	5.5	33	674	131	674	131	916	0.16408	0.16408
190	0	4354	679	759.57	28	228	155	24	257	146	299	0.18735	0.18735
195	0	7487	1574	2454.47	37	359	202	43	277	217	578	0.19285	0.19285
203	2	3582	2620	2620.67	5	185	716	524	716	524	1250	0.19293	0.19293
216	0	1340	726	765.45	5.5	326	244	132	244	208	473	0.1977	0.1977
220	0	7364	1262	1261.52	42.5	318	173	30	323	267	737	0.19156	0.19156
229	4	4093	993	1115.68	8	121	512	124	512	124	780	0.19405	0.19405
236	0	5777	1156	1156.47	22	326	263	53	302	135	693	0.23328	0.23328
240	0	7174	1104	1104.12	43.5	47	165	25	263	135	510	0.19369	0.19369
242	7	10155	4770	4838.47	18.5	320	549	258	549	258	1090	0.19383	0.19383
245	0	8091	1963	1987.53	59.5	58	136	33	268	151	398	0.26286	0.26286
249	0	5568	4382	4381.9	11.5	323	484	381	553	473	1503	0.24408	0.24408
255	0	8861	5040	5040.44	31.5	317	281	160	592	468	1276	0.23149	0.23149
256	0	2108	564	675	14	225	151	40				0.21375	0.21375
263	0	6992	606	707.02	43.5	350	161	14				0.19869	0.19869
265	0	11169	1427	2611.59	59.5	24	188	24	393	93	1417	0.22232	0.22232
277	0	3737	713	721.71	13.5	179	277	53	317	94	870	0.27705	0.27705
278	0	7641	1915	1915.48	33	176	232	58	258	223	640	0.25163	0.25163
282	0	8264	997	1351.93	31	271	267	32	384	75	640	0.22295	0.22295
288	22	1658	1002	1002.37	4	326	415	251	415	251	744	0.213	0.213
297	0	4611	1593	1592.84	16	125	288	100	367	327	664	0.28578	0.28578
319	0	14569	894	2284.3	59.5	290	245	15	327	138	764	0.3167	0.3167
342	0	3678	710	754.3	28	294	131	25	193	183	292	0.23418	0.23418
375	0	7445	695	717.71	57	138	131	12				0.23277	0.23277
387	0	7789	1004	1050.68	59.5	84	131	17				0.24219	0.24219
416	0	7841	4789	4789.09	22.5	13	348	213	389	262	1591	0.1903	0.1903
440	1	2555	964	964.22	17.5	102	146	55				0.21351	0.21351
443	47	2241	2052	2052.21	2.5	100	896	821	896	821	1308	0.18201	0.18201
446	39	1332	1197	1197.05	2.5	283	533	479	533	479	798	0.17531	0.17531
470	1	4307	647	646.76	26	218	166	25				0.2654	0.2654
472	0	10224	672	942.94	34.5	356	296	19	393	216	803	0.18494	0.18494
474	2	4446	826	870.83	28	166	159	30	247	163	409	0.22859	0.22859
476	32	6157	505	743.04	31.5	181	195	16				0.24804	0.24804
499	2	7690	929	1289.81	42.5	356	181	22	240	140	517	0.25363	0.25363
526	1	2876	2098	2097.57	3	16	959	699	959	699	1503	0.20449	0.20449
530	2	6178	3081	4010.05	8.5	124	727	363	727	363	1609	0.19835	0.19835
554	4	2490	927	989.49	12	323	208	77	373	219	571	0.2677	0.2677
557	4	3726	750	749.58	18.5	47	201	41	306	214	325	0.21227	0.21227
564	4	3817	695	1235.18	8	119	477	87	477	87	836	0.20218	0.20218
568	0	4118	625	625.18	17	105	242	37	299	128	476	0.29706	0.29706
573	4	1339	1026	1026.07	7	81	191	147	259	204	517	0.32263	0.32263
593	6	7928	1597	1597.22	56.5	255	140	28	263	183	619	0.17391	0.17391
610	21	2693	826	975.74	10	213	269	83	287	157	669	0.19635	0.19635
655	8	3508	2276	2275.87	10	213	351	228	387	270	1073	0.23284	0.23284
663	72	6278	2607	3770.55	13	338	483	201	503	204	1031	0.19889	0.19889
674	9	4863	4116	4115.86	10.5	72	463	392	511	468	903	0.17011	0.17011
690	9	2323	635	675.25	6.5	198	357	98	377	145	643	0.23028	0.23028
699	10	5300	521	705.09	38	159	139	14	260	191	427	0.18646	0.18646
708	26	1978	1849	1848.79	2	297	989	924	989	924	1080	0.1938	0.1938
709	10	3392	1123	1128.74	12.5	304	271	90	400	150	928	0.22329	0.22329
718	34	7745	1012	1415.55	35	255	221	29	572	460	1386	0.1811	0.1811
750	53	1450	1141	1249.29	2.5	36	580	456	580	456	1111	0.15838	0.15838
785	13	1460	644	780.09	7.5	176	195	86	179	174	207	0.2718	0.2718
787	14	4847	761	760.66	29	337	167	26	226	184	363	0.22412	0.22412
813	15	8055	862	1010.46	35.5	130	227	24	242	125	474	0.17667	0.17667
818	15	6767	2828	2828.15	14.5	108	467	195	467	195	922	0.20183	0.20183
852	17	6239	527	676.95	51	48	122	10				0.24538	0.24538
871	18	3464	600	780.35	20	335	173	30	345	109	613	0.20198	0.20198
877	18	17256	2108	2970.11	50.5	298	342	42	426	110	1243	0.16887	0.16887
887	19	8398	714	863.16	34.5	64	243	21	296	40	663	0.21065	0.21065
930	21	1681	902	902.32	4	3	420	226	420	226	656	0.36212	0.36212
942	22	1680	1442	1442.34	6	323	280	240	288	249	550	0.14722	0.14722
947	22	2593	976	1166.87	20	255	130	49				0.19978	0.19978
984	23	10150	987	1088.62	48	84	211	21	253	157	535	0.26654	0.26654
1016	25	7768	1290	1468.9	47	193	165	27	229	106	613	0.22867	0.22867
1034	26	6210	3380	3581.16	20.5	215	303	165	473	321	1359	0.288	0.288
1047	27	3926	977	1475.66	9.5	98	413	103	413	103	595	0.18174	0.18174
1056	27	5787	1078	1078.38	27	283	214	40	349	55	472	0.2136	0.2136
1062	28	3977	575	580.38	17.5	44	227	33	341	64	454	0.16263	0.16263
1065	28	1132	829	955.31	3	14	377	276	377	276	433	0.1881	0.1881
1083	29	5644	775	778.48	33	280	171	23	280	111	965	0.25427	0.25427
1084	29	2018	803	852.8	11	171	183	73	196	142	314	0.18847	0.18847
1086	29	2714	1364	1636.88	8.5	349	319	161	368	262	850	0.19471	0.19471
1088	29	6152	2278	2458.51	14	340	439	163	599	426	1068	0.1733	0.1733
1093	24	6035	2403	3735.4	6.5	299	928	370	928	370	1058	0.23044	0.23044
1102	30	4950	826	890.44	33	237	150	25	223	162	394	0.15172	0.15172
1134	31	8800	767	2707.76	37.5	156	235	20	301	200	750	0.19746	0.19746
1137	31	7136	818	946.77	44	103	162	19	269	64	442	0.23836	0.23836
1180	33	1618	561	561.11	8	299	202	70				0.16501	0.16501
1193	34	2819	1665	1665.43	12	100	235	139	242	164	461	0.1833	0.1833
1207	34	2806	509	508.76	14.5	306	194	35				0.18709	0.18709
1208	34	1582	1020	1020.2	4.5	12	352	227	460	274	674	0.22268	0.22268
1228	35	3101	632	848.74	20.5	202	151	31	226	191	396	0.19252	0.19252
1249	36	2325	1200	1199.61	5.5	259	423	218	452	261	691	0.18766	0.18766
1256	36	4587	546	546.16	26	21	176	21				0.26655	0.26655
1264	37	6624	2733	2938.93	41	234	162	67	244	198	704	0.18032	0.18032
1287	38	6613	511	853.15	40.5	346	163	13				0.21602	0.21602
1295	38	1549	901	962.44	5	92	310	180	310	180	478	0.25924	0.25924
1304	39	1242	1176	1175.61	2.5	62	497	470	497	470	904	0.16606	0.16606
1306	39	1772	852	973.72	6	249	295	142	335	197	578	0.15029	0.15029
1331	40	3682	698	763.87	15	333	245	47	270	40	438	0.17971	0.17971
1354	41	1459	914	914.14	5	173	292	183	292	183	452	0.18424	0.18424
1357	41	2253	847	848.94	9.5	186	237	89	235	181	294	0.19346	0.19346
1371	42	5300	3085	3227.46	18	250	294	171	317	204	588	0.14164	0.14164
1377	42	5969	1977	1989.82	34.5	104	173	57	383	242	995	0.21025	0.21025
1392	42	6792	725	941.39	38.5	286	176	19	234	176	344	0.23649	0.23649
1393	42	3511	960	959.56	17	298	207	56				0.20976	0.20976
1400	42	1908	514	676.84	11.5	258	166	45	190	145	249	0.26062	0.26062
1403	43	5808	985	1340.85	38	292	153	26	211	141	298	0.17831	0.17831
1434	44	2512	810	918.54	19	233	132	43				0.166	0.166
1447	44	3781	527	783.45	37.5	296	101	14				0.29015	0.29015
1456	45	2966	555	646.58	17	4	174	33	296	179	580	0.19181	0.19181
1474	45	3333	509	509.42	20	118	167	25				0.22863	0.22863
1502	47	1334	758	757.64	6.5	164	205	117	231	187	281	0.18491	0.18491
1541	49	7418	779	1465.08	35	290	212	22	279	163	695	0.21374	0.21374
1571	50	1022	566	565.7	7.5	349	136	75				0.20236	0.20236
1572	50	1628	622	654.49	9.5	324	171	65				0.20415	0.20415
1601	52	2383	1327	1387.56	12.5	20	191	106	319	214	523	0.16839	0.16839
1615	52	2715	902	901.96	13	303	209	69	362	263	788	0.20757	0.20757
1676	54	2050	1147	1147.37	7.5	331	273	153	266	149	531	0.17335	0.17335
1677	54	1478	1018	1067.91	5.5	151	269	185	269	185	594	0.17084	0.17084
1678	54	4766	622	773.92	25.5	10	187	24	291	120	576	0.20662	0.20662
1682	54	1143	689	697.5	6	105	190	115	249	157	530	0.3212	0.3212
1694	55	4168	655	755.8	21	4	198	31	212	126	315	0.16342	0.16342
1695	55	2270	1608	1608.27	4.5	30	505	357	486	300	1092	0.24126	0.24126
1705	56	2091	961	1119.5	15.5	61	135	62	256	214	491	0.16915	0.16915
1708	56	4896	1088	1087.61	31.5	201	155	35	222	194	323	0.19776	0.19776
1711	56	2428	1248	1248.14	9	91	270	139	337	186	1097	0.17	0.17
1734	57	1897	506	548.7	7	359	271	72				0.17877	0.17877
1744	58	3181	530	658.56	21	340	151	25	264	92	511	0.25878	0.25878
1774	58	3041	836	835.69	29.5	289	103	28				0.22766	0.22766
1780	59	5583	1754	2503.36	30	237	186	58	238	199	401	0.19839	0.19839
1804	60	3364	1100	1314.05	8	24	420	138	437	156	751	0.16704	0.16704
1812	60	2458	541	540.59	11	22	223	49	201	128	518	0.21393	0.21393
1872	63	2409	641	641.08	15	242	161	43	244	174	298	0.17968	0.17968
1884	63	5772	533	723.5	25	221	231	21	278	64	614	0.15676	0.15676
1895	64	7539	3088	3238.65	27.5	235	274	112	301	132	638	0.19261	0.19261
1906	64	2548	758	1423.72	5	11	510	152	510	152	700	0.16007	0.16007
2022	68	4000	1722	2131.04	7	249	571	246	571	246	1004	0.24423	0.24423
2027	69	4415	540	670.84	24	9	184	22				0.19433	0.19433
2037	69	3269	712	712.01	25	163	131	28				0.18526	0.18526
2040	66	7869	2400	2526.31	26.5	180	297	91	384	218	775	0.18201	0.18201
2061	86	1411	502	501.72	3	83	470	167	465	129	614	0.18659	0.18659
2074	70	1446	746	745.81	8	288	181	93	264	165	560	0.27734	0.27734
2102	71	3732	991	995.06	16.5	335	226	60	256	82	547	0.22844	0.22844
2120	72	2420	1298	1298.15	8.5	144	285	153	506	404	808	0.19348	0.19348
2123	72	2351	605	629.57	21	262	112	29	214	143	529	0.27997	0.27997
2139	76	2527	2101	2100.94	8	355	316	263	358	316	822	0.18946	0.18946
2141	47	10994	2015	2308.47	27	358	407	75	443	96	1190	0.20063	0.20063
2145	73	2398	752	752.35	12.5	337	192	60	242	180	373	0.19055	0.19055
2149	73	1269	749	749.4	5.5	61	231	136	231	136	352	0.20877	0.20877
2158	74	4157	2106	2105.77	22.5	256	185	94	203	160	367	0.18092	0.18092
2180	75	2459	598	716.57	19.5	180	126	31				0.16194	0.16194
2187	75	5195	759	1088.52	21.5	238	242	35	249	154	471	0.17863	0.17863
2202	69	5182	1558	1798.02	19.5	341	266	80	375	246	777	0.23025	0.23025
2209	76	3373	638	637.79	21.5	300	157	30	187	187	187	0.20836	0.20836
2212	76	2004	1025	1277.8	5	246	401	205	421	214	668	0.21035	0.21035
2229	77	2623	1605	1605.34	6	348	437	268	464	299	821	0.17227	0.17227
2233	77	1332	657	657.47	6	309	222	110	222	110	496	0.18459	0.18459
2234	77	1196	982	981.94	6	281	199	164	240	195	369	0.21978	0.21978
2253	78	3577	823	860.42	20.5	306	174	40	270	246	394	0.30315	0.30315
2287	79	4858	864	914.29	18	292	270	48	358	174	377	0.19247	0.19247
2319	81	1915	648	648.2	10.5	121	182	62	201	153	236	0.1447	0.1447
2372	83	2576	719	963.14	11	229	234	65	325	188	482	0.25846	0.25846
2383	84	4765	1776	1776.17	13.5	334	353	132	353	132	1282	0.19105	0.19105
2411	85	3930	608	816.46	17	274	231	36				0.20436	0.20436
2443	87	3321	998	1329.31	16	75	208	62	356	261	460	0.31947	0.31947
2459	87	1851	1564	1563.88	2.5	188	740	626	740	626	957	0.16816	0.16816
2507	89	2614	594	691.57	14.5	310	180	41	276	169	524	0.14107	0.14107
2540	90	2777	799	802.58	14.5	180	192	55	252	201	332	0.16103	0.16103
2573	91	1761	938	985.38	6	154	294	156	278	206	561	0.16894	0.16894
2587	92	2348	568	567.77	9.5	174	247	60				0.18799	0.18799
2666	95	2086	528	528.11	12	344	174	44				0.17543	0.17543
2680	95	2693	1345	1344.86	7	197	385	192	385	192	926	0.19314	0.19314
2740	105	1959	1398	1397.58	4.5	338	435	311	472	333	637	0.30205	0.30205
2762	98	1434	886	933.67	6	87	239	148	252	170	358	0.21644	0.21644
2779	99	2356	558	613.69	9.5	308	248	59	332	245	422	0.17317	0.17317
2795	99	2177	668	667.89	10	296	218	67	256	171	453	0.17786	0.17786
2806	100	1291	513	513.01	8	258	161	64				0.2174	0.2174
2837	101	2729	1050	1049.65	8.5	225	321	123	357	155	574	0.20735	0.20735
2866	104	5110	4368	4368.19	7.5	313	681	582	681	582	1194	0.18774	0.18774
2869	102	1539	852	851.63	6.5	331	237	131	363	201	506	0.1824	0.1824
2885	98	3185	2692	2692.02	5	15	637	538	637	538	929	0.19422	0.19422
2889	103	1121	651	651.36	8	229	140	81				0.20857	0.20857
2926	105	2453	1173	1312.8	7	36	350	168	359	222	554	0.17394	0.17394
2940	105	1908	1631	1630.57	6.5	326	294	251	319	275	605	0.17184	0.17184
2967	106	1270	925	924.73	6	248	212	154	265	239	453	0.18455	0.18455
2989	107	1273	783	972.78	3	314	424	261	424	261	594	0.19172	0.19172
2994	107	2060	1734	1733.68	6	121	343	289	386	324	1047	0.20936	0.20936
3051	100	5333	4423	4439.2	9.5	218	561	466	594	539	1363	0.17088	0.17088
3059	110	1119	909	908.54	4.5	206	249	202	267	221	356	0.17681	0.17681
3065	111	1192	607	633.6	4	221	298	152	271	211	353	0.1314	0.1314
3075	111	1097	888	899.93	4	343	274	222	274	222	349	0.15698	0.15698
3099	110	2206	1671	1670.58	4	180	552	418	552	418	1198	0.1569	0.1569
3100	109	2272	1654	1654.48	5	187	454	331	454	331	732	0.16636	0.16636
6855	72	3987	677	676.52	16.5	202	242	41	289	247	401	0.22439	0.22439
6857	0	17008	806	2425.89	59.5	296	286	14	343	182	802	0.31731	0.31731
6860	0	5282	3186	3186.22	11	269	480	290	500	310	1106	0.2014	0.2014
6861	56	7513	5535	5535.03	16.5	322	455	335	796	688	1521	0.22057	0.22057
6862	70	1865	880	1093.42	3	158	622	293	622	293	701	0.205	0.205
Egg chamber 2
Track ID	Start frame	Total distance travelled (nm)	Net distance travelled (nm)	Maximum distance travelled (nm)	Total trajectory time (sec)	Net orientation (degree)	Mean curvilinear speed: average (nm/sec)	Mean straight-line speed: average (nm/sec)	Mean curvilinear speed: moving (nm/sec)	Mean straight-line speed: moving (nm/sec)	Max curvilinear speed per segment: moving (nm/sec)	Mean brightness (normalised [0,1]])	Mean brightness (normalised by max)
1	0	7920	1985	1984.9	42.5	294	186	47	313	182	661	0.26743	0.27774
2	0	5042	2761	2897.28	16.5	302	306	167	344	181	690	0.27363	0.28385
3	0	4296	1275	1281.99	24	252	179	53	212	153	619	0.28922	0.29922
4	0	11177	711	925.33	59.5	268	188	12	424	18	847	0.22881	0.23966
6	0	13899	1687	1687.05	52.5	348	265	32	485	133	1310	0.27912	0.28926
17	0	14504	2542	3174.32	39.5	317	367	64	492	159	1111	0.24376	0.2544
18	9	1574	1113	1112.59	3.5	244	450	318	450	318	576	0.25918	0.2696
19	0	2531	900	900.62	8	262	316	112	566	149	838	0.24125	0.25193
20	13	1397	1353	1352.59	1.5	160	932	902	932	902	1313	0.28383	0.29391
21	100	1251	921	921.27	1.5	71	834	614				0.25494	0.26542
22	0	1828	760	828.74	9.5	140	192	80	257	213	443	0.28615	0.29619
24	76	1283	1116	1116.27	2	225	642	558				0.25427	0.26476
25	0	1812	526	560.21	10.5	193	173	50	295	150	775	0.3699	0.37876
28	58	1382	1161	1160.57	3.5	246	395	332	395	332	698	0.27578	0.28597
34	0	5799	611	611.12	23	80	252	27	247	31	431	0.35614	0.36519
35	0	2312	539	538.84	10	338	231	54	341	144	812	0.42781	0.43586
37	1	12836	1157	1245.53	59	15	218	20	311	118	954	0.27135	0.2816
39	1	4556	1714	1713.57	13.5	200	337	127	498	360	853	0.30014	0.30999
41	10	7926	2113	2113.02	28.5	243	278	74	280	181	405	0.36614	0.37506
43	0	2246	2174	2173.88	2.5	270	898	870	898	870	1054	0.23741	0.24814
45	2	2617	1704	1706.51	10.5	229	249	162	296	233	723	0.29604	0.30594
46	7	3137	1702	1701.91	4.5	16	697	378	697	378	1398	0.32477	0.33427
47	0	3160	2585	2585.2	5	193	632	517	713	594	1248	0.36782	0.37671
51	4	4618	2602	2601.82	16	32	289	163	303	197	578	0.28053	0.29065
54	25	1917	1623	1622.71	2	269	958	811	958	811	1119	0.33442	0.34378
55	7	1899	1512	1512.05	3	281	633	504	633	504	821	0.258	0.26844
57	0	1023	1020	1020.44	1	105	1023	1020				0.30558	0.31535
62	10	4636	2100	2099.98	16	269	290	131	328	233	636	0.36738	0.37628
64	12	6763	1132	1515.45	16	165	423	71	436	73	1071	0.31649	0.32611
68	5	7073	627	1565.35	11	244	643	57	643	57	1055	0.26381	0.27417
69	14	7086	1057	2591.11	23.5	145	302	45	405	68	1027	0.32333	0.33285
70	15	3254	3042	3041.86	4	48	813	760	813	760	1360	0.32016	0.32973
71	22	1782	1409	1409.01	3	214	594	470	594	470	1145	0.30088	0.31071
72	16	3134	1196	1706.87	10.5	278	298	114	414	272	727	0.3299	0.33933
74	14	5169	2372	2400.71	6	192	861	395	861	395	769	0.27302	0.28325
75	19	2745	1488	1697.77	8	312	343	186	361	221	728	0.25933	0.26975
76	20	3740	2435	2434.69	7.5	115	499	325	542	351	1054	0.29672	0.30661
78	16	6019	4022	4022.22	6.5	250	926	619	926	619	2346	0.31566	0.32528
79	24	4172	3639	3638.71	9	202	464	404	464	404	1487	0.29218	0.30214
81	24	2484	1714	1958.66	7.5	353	331	228	348	332	801	0.28416	0.29423
85	78	1307	1233	1233.17	2.5	185	523	493	523	493	670	0.24382	0.25445
86	26	9088	1690	1858.04	33	50	275	51	331	109	631	0.29115	0.30112
88	27	1259	1141	1141.18	2.5	315	504	456	504	456	638	0.26228	0.27266
90	27	13001	4131	4190.39	46	142	283	90	401	274	1135	0.33085	0.34026
92	27	1302	568	568.38	5	314	260	114	373	295	644	0.40989	0.41819
93	28	2408	1892	1891.91	4	264	602	473	602	473	985	0.27678	0.28696
95	29	6299	3674	4221.44	10	191	630	367	840	490	811	0.49005	0.49722
96	30	3113	1022	1112.15	6	28	519	170	519	170	894	0.26032	0.27073
97	31	2922	1951	1950.66	8.5	78	344	229	340	237	728	0.21741	0.22842
98	32	1172	1167	1166.76	2	20	586	583	586	583	725	0.30592	0.31568
99	42	2007	1775	1775.26	2.5	263	803	710	803	710	1265	0.27042	0.28068
100	33	4361	1218	1302.32	18	10	242	68	275	192	872	0.28673	0.29676
101	29	3987	3659	3659.2	5.5	214	725	665	725	665	1657	0.52502	0.5317
103	34	2405	1113	1285.59	6.5	225	370	171	384	198	712	0.27017	0.28044
104	35	6029	1894	1894.37	23	164	262	82	335	187	1129	0.33666	0.34599
105	61	1973	1665	1664.94	3	68	658	555	658	555	1130	0.23058	0.24141
106	36	1101	946	946.34	1.5	213	734	631				0.41023	0.41852
107	38	1418	1260	1259.71	1.5	171	945	840	945	840	968	0.26802	0.27832
112	49	4703	4391	4390.57	5	56	941	878	941	878	1330	0.43196	0.43995
113	19	2049	1985	1985.1	2.5	80	820	794	820	794	1172	0.30879	0.31851
117	23	5814	690	850.62	15	156	388	46	385	63	731	0.25942	0.26984
118	42	8832	1709	1708.81	25.5	210	346	67	612	221	736	0.28431	0.29438
120	42	2787	640	1015.11	8.5	233	328	75	524	156	1010	0.2844	0.29447
121	37	4035	2636	2721.59	9	123	448	293	448	293	771	0.2606	0.271
123	43	4271	1045	1052.78	5.5	359	776	190	769	126	1479	0.26918	0.27946
125	46	7872	2356	2382.9	34.5	322	228	68	413	260	751	0.27058	0.28084
128	47	11164	4024	4373.72	24	299	465	168	542	221	1019	0.32534	0.33483
130	48	9574	1851	1862.97	32.5	183	295	57	429	145	713	0.29459	0.30451
137	54	5821	1131	1240.01	29	194	201	39	358	154	612	0.2885	0.29851
138	54	2544	1476	1475.9	3	313	848	492	813	542	1344	0.25833	0.26876
139	56	3862	613	747.29	13	265	297	47	327	101	625	0.3444	0.35363
141	62	1298	1080	1079.75	2	30	649	540	649	540	881	0.27436	0.28457
142	77	2150	1925	1924.53	3.5	197	614	550	614	550	931	0.24844	0.25901
143	52	2872	2418	2417.53	4	358	718	604	718	604	1086	0.32854	0.33799
144	57	5507	705	705.5	22.5	303	245	31	330	182	892	0.29843	0.3083
145	58	6569	835	914.42	29.5	225	223	28	309	198	880	0.31164	0.32132
146	60	3685	1253	1262.51	20.5	28	180	61	229	214	540	0.23419	0.24496
150	63	3623	880	902.2	15	249	242	59	380	124	932	0.49118	0.49834
151	71	2451	1604	1962.94	4	201	613	401	608	548	1319	0.23744	0.24816
152	65	5369	795	1076.72	27	220	199	29	403	103	1273	0.26344	0.2738
153	66	1413	818	821.4	3.5	261	404	234	404	234	608	0.32029	0.32985
154	47	1784	1752	1751.52	1.5	147	1189	1168	1189	1168	1478	0.31043	0.32013
157	68	3037	1095	1095.21	9	94	337	122	378	142	716	0.21599	0.22702
158	68	7388	2236	2594.01	17.5	190	422	128	422	128	930	0.2325	0.2433
159	71	4480	1013	1108.83	24	26	187	42	282	210	700	0.38038	0.3891
161	71	3417	1087	1551.07	8.5	303	402	128	402	128	970	0.27667	0.28685
162	72	1841	917	916.73	5	6	368	183	372	257	493	0.27521	0.2854
165	86	2038	1782	1781.91	3.5	283	582	509	582	509	744	0.31705	0.32666
167	76	4389	2084	2194.89	8.5	99	516	245	516	245	1162	0.30598	0.31575
169	76	3976	2555	2554.69	7	295	568	365	568	365	988	0.25775	0.26819
170	80	4136	1254	1429.79	19.5	251	212	64	299	195	602	0.25023	0.26078
171	80	1962	813	868.13	10	30	196	81	343	223	858	0.26986	0.28014
173	39	1781	1589	1588.98	3	214	594	530	594	530	1114	0.29454	0.30447
175	83	6357	1780	2549.47	18	38	353	99	368	96	703	0.23658	0.24732
178	85	3049	504	1127.88	7.5	144	406	67	470	22	1087	0.34416	0.35339
180	86	2734	2453	2453.31	3.5	140	781	701	781	701	1119	0.2532	0.26371
182	87	5713	991	1378.89	16	324	357	62	393	95	1008	0.29624	0.30615
184	107	1007	963	963.24	1.5	93	671	642	671	642	904	0.20961	0.22073
185	89	1857	1623	1622.77	2.5	54	743	649	743	649	988	0.27374	0.28395
187	91	3391	3009	3008.68	5	46	678	602	678	602	1283	0.22929	0.24013
190	92	2077	755	755.25	8.5	199	244	89	233	53	336	0.29091	0.30089
193	91	2285	2212	2211.6	3.5	288	653	632	653	632	851	0.27845	0.2886
196	0	3893	1250	1250.26	5.5	196	708	227	708	227	898	0.33203	0.34143
198	96	5585	4921	4920.7	10	172	559	492	559	492	1067	0.28232	0.29242
201	101	1343	802	802.41	3	93	448	267	448	267	936	0.35681	0.36586
204	105	2479	1389	1388.94	7	290	354	198	354	198	473	0.27667	0.28684
205	105	2274	863	1209.72	7	125	325	123	324	159	669	0.26306	0.27343
206	105	1601	1506	1506.03	2	93	800	753	800	753	934	0.2633	0.27367
208	107	1360	514	514.31	2	10	680	257				0.23161	0.24242
211	112	2930	1381	2094.7	3.5	239	837	395	837	395	1219	0.25664	0.2671
212	0	1349	945	1067.14	4	108	337	236	431	380	1001	0.25316	0.26366
213	0	1210	503	850.63	1.5	142	807	335				0.23014	0.24097
215	0	1544	1190	1190.25	3.5	184	441	340	441	340	689	0.28246	0.29256
216	0	1036	1030	1031.79	3	77	345	343	345	343	621	0.30787	0.3176
219	0	6445	525	1481.75	34	98	190	15	295	284	756	0.36732	0.37622
227	4	4978	2416	2564.48	22.5	245	221	107	353	294	640	0.26416	0.27452
236	11	1823	1307	1306.78	2.5	174	729	523	729	523	1581	0.25588	0.26635
237	33	1802	1796	1796.22	1.5	317	1202	1197	1202	1197	1583	0.28604	0.29609
238	20	1042	1042	1041.89	1	343	1042	1042				0.27331	0.28353
242	22	1808	905	1031.34	6	332	301	151	557	343	686	0.26917	0.27946
244	25	2021	859	995.77	7	305	289	123	400	398	928	0.30691	0.31666
250	35	1004	1004	1004.25	1.5	174	670	670	670	670	670	0.29387	0.3038
252	36	1549	1178	1177.71	4	70	387	294	446	327	719	0.32202	0.33156
253	40	4864	1418	1417.93	25.5	219	191	56	376	362	726	0.3234	0.33292
255	48	1790	1028	1027.94	3	79	597	343	597	343	839	0.25758	0.26803
258	49	5334	1520	1837.13	14.5	58	368	105	408	282	673	0.30364	0.31344
260	50	1708	1708	1707.69	2	24	854	854	854	854	983	0.25648	0.26694
264	59	1721	877	931.55	6	242	287	146	376	241	653	0.21878	0.22977
265	60	5080	3558	3557.73	9	240	564	395	564	395	1512	0.23459	0.24536
275	70	1909	859	1251.73	3.5	215	546	245	589	298	948	0.27289	0.28312
276	72	3625	2262	2826.87	4.5	315	806	503	806	503	1380	0.27271	0.28294
279	51	1657	1509	1508.56	2.5	84	663	603	663	603	1518	0.30242	0.31223
290	84	1260	1038	1037.99	2.5	307	504	415	504	415	781	0.23446	0.24523
293	107	2532	1887	2081.62	2.5	82	1013	755	1013	755	1395	0.25469	0.26518
296	86	1082	1082	1082.25	1.5	319	722	721	722	721	722	0.23989	0.25059
298	112	1581	1523	1523.07	2	206	791	762	791	762	935	0.24723	0.25782
302	106	3014	2382	2382.3	5.5	232	548	433	621	517	1472	0.25447	0.26496
306	97	3113	2737	2737.08	5	211	623	547	623	547	1045	0.24654	0.25714
313	100	3424	2571	2689.29	4	121	856	643	856	643	1218	0.2549	0.26538
315	106	1720	799	835.01	6	268	287	133	394	313	832	0.24429	0.25492
321	18	2261	1962	1962.2	2	201	1130	981	1130	981	1278	0.29016	0.30015
338	0	7198	504	1031.31	39	348	185	13	237	146	441	0.28196	0.29206
339	0	1431	1379	1379.29	2	113	716	690	716	690	761	0.28608	0.29612
356	0	9926	566	595.04	59.5	329	167	10				0.29389	0.30382
361	0	7518	1217	1217.09	47	171	160	26	201	143	221	0.24598	0.25659
367	0	10277	596	781.3	51	270	202	12				0.24011	0.2508
373	0	13812	4838	4838.11	59	139	234	82	359	242	820	0.25251	0.26303
374	0	2278	820	820.09	9.5	6	240	86	341	236	439	0.33826	0.34757
382	0	4777	631	795.42	31	118	154	20	238	170	399	0.21599	0.22702
397	0	7328	2252	2251.56	27.5	347	266	82	370	252	636	0.29243	0.30239
408	0	3710	926	1064.62	22	310	169	42	256	128	454	0.37513	0.38392
413	0	4734	872	1518.66	13.5	250	351	65	386	322	814	0.30252	0.31233
425	13	1081	1060	1060.25	1.5	216	721	707				0.26	0.27041
454	0	3212	924	1109.26	14.5	168	222	64	323	157	401	0.29388	0.30382
455	0	7109	1015	1017.41	27	96	263	38	361	234	895	0.29465	0.30457
467	0	3112	1155	1155.17	14	194	222	83	193	136	241	0.31541	0.32505
468	45	2083	1921	1921.32	2	232	1041	961	1041	961	1179	0.2831	0.29319
482	0	3563	799	799.47	12	196	297	67	322	49	538	0.3289	0.33834
490	0	5887	855	854.77	25	125	235	34	272	42	419	0.2756	0.28579
500	0	2351	2269	2269.05	4.5	179	523	504	523	504	805	0.29705	0.30694
505	0	2161	672	759.44	8	333	270	84	298	70	593	0.28913	0.29913
507	0	3066	969	969.16	15.5	18	198	63	256	250	475	0.32795	0.33741
533	0	5235	1196	1573.28	16	316	327	75	327	75	643	0.39829	0.40676
552	0	2002	1122	1122.35	7.5	249	267	150	281	158	445	0.31618	0.3258
554	0	2376	1608	1608	2	78	1188	804	1188	804	1558	0.36064	0.36963
556	0	2982	855	889.85	16.5	145	181	52	181	4	267	0.36749	0.37639
566	68	1416	802	801.96	4	270	354	200	388	289	713	0.27739	0.28755
569	71	1590	1551	1550.9	2	122	795	775	795	775	860	0.28615	0.2962
573	0	2946	2506	2505.6	5.5	309	536	456	569	514	1726	0.35604	0.3651
581	0	5559	549	653.02	25.5	158	218	22	469	152	834	0.34693	0.35612
604	1	5801	897	1208.57	29	116	200	31	262	118	499	0.25583	0.2663
605	1	3490	548	793.6	11	225	317	50	332	65	552	0.28631	0.29635
620	35	1360	1122	1127.09	3	296	453	374	453	374	644	0.29245	0.3024
633	1	8608	1035	1034.99	59	138	146	18	285	144	298	0.32977	0.3392
650	2	2382	1493	1492.54	17.5	216	136	85	237	217	288	0.35213	0.36124
679	5	5874	1622	1804.03	36	137	163	45	283	188	615	0.31211	0.32178
682	34	3508	1509	1573.3	8.5	57	413	178	481	314	699	0.26197	0.27236
701	7	2085	595	723.35	6	0	347	99	347	99	797	0.30589	0.31565
702	7	2143	1656	1656.46	7	237	306	237	306	237	600	0.28871	0.29871
711	8	7157	903	904.21	54.5	84	131	17	213	207	319	0.28161	0.29172
722	9	1990	795	795.1	9	209	221	88	228	169	442	0.2688	0.27909
734	10	1594	549	612.23	13	23	123	42				0.24365	0.25429
736	10	2995	668	789.57	16.5	207	182	41	278	147	421	0.29607	0.30597
742	10	3058	829	829.38	12.5	74	245	66	236	182	422	0.32032	0.32988
747	11	8972	924	1008.17	53.5	258	168	17	255	134	514	0.27927	0.28941
750	11	3895	1202	1201.96	15	221	260	80	304	231	384	0.23991	0.2506
751	11	3367	616	1339	6.5	311	518	95	518	95	1458	0.29686	0.30675
756	12	7131	1891	1933.06	26.5	281	269	71	407	153	961	0.23477	0.24553
777	14	3517	841	946.09	19	68	185	44	191	70	249	0.25521	0.26569
790	15	1808	501	501.37	6.5	349	278	77				0.30594	0.3157
800	13	2115	1943	1942.86	3.5	92	604	555	604	555	997	0.28062	0.29074
805	17	2481	695	741.67	14	277	177	50	347	238	633	0.24312	0.25377
806	17	2171	1228	1228.21	13.5	341	161	91	269	200	512	0.29609	0.30599
813	17	10972	2740	2812.44	51	313	215	54	300	218	634	0.34581	0.35501
815	17	2645	887	941.45	15	296	176	59	250	248	324	0.3413	0.35056
816	17	1121	899	987.45	3.5	117	320	257	320	257	506	0.32448	0.33399
827	0	4238	1061	1142.58	15.5	50	273	68	398	220	872	0.21205	0.22314
828	101	3921	2779	2779.04	9	227	436	309	488	398	1357	0.27857	0.28872
844	21	5794	903	1771.88	20.5	270	283	44	330	244	676	0.28166	0.29177
861	22	4107	898	1403.04	17.5	206	235	51	307	47	541	0.29602	0.30592
878	24	2831	930	929.85	14.5	121	195	64	252	215	326	0.31397	0.32362
894	25	4758	1017	1017.34	29.5	126	161	34	206	202	241	0.25833	0.26877
903	26	1750	980	979.8	6.5	293	269	151	264	196	401	0.2126	0.22368
910	27	2909	716	715.61	14	74	208	51				0.23577	0.24652
929	29	9166	1921	1921.41	40	188	229	48	303	138	510	0.26137	0.27176
933	30	2108	634	633.57	11	294	192	58	253	162	374	0.34597	0.35517
948	31	4755	1106	1105.83	20	10	238	55	310	172	428	0.29176	0.30172
956	32	3931	1465	1464.69	7	199	562	209	562	209	1354	0.28399	0.29406
976	34	1288	1127	1138.74	2.5	44	515	451	515	451	704	0.29896	0.30883
984	35	7275	678	772.35	32	95	227	21	220	165	655	0.394	0.40252
1012	37	7540	1091	1090.86	41	214	184	27	324	156	455	0.31188	0.32156
1056	42	1858	1729	1728.56	4.5	274	413	384	413	384	663	0.2883	0.29832
1057	40	2105	1017	1207.85	8	282	263	127	270	201	429	0.25265	0.26317
1081	92	1408	1039	1038.61	2	349	704	519	704	519	837	0.21115	0.22224
1102	46	2040	670	1161.91	5	296	408	134	408	134	560	0.3394	0.3487
1114	47	3476	983	1169.58	13.5	245	258	73	319	189	776	0.27188	0.28212
1123	48	1917	1882	1881.61	4	204	479	470	479	470	815	0.26621	0.27654
1127	49	4997	912	1047.8	32.5	139	154	28	299	190	419	0.26548	0.27581
1129	49	6221	913	1360.78	35	262	178	26	265	140	468	0.21964	0.23062
1152	51	4622	594	693.41	24	270	193	25	237	174	494	0.24668	0.25728
1154	51	6762	779	898.91	34	39	199	23	304	255	462	0.24573	0.25634
1159	60	2846	2693	2693.1	5	206	569	539	569	539	1295	0.29253	0.30248
1177	44	5068	677	2068.73	14	281	362	48	353	72	673	0.23344	0.24423
1178	107	1635	764	763.57	4.5	134	363	170	409	224	485	0.24706	0.25766
1185	52	3978	614	642.86	24	260	166	26	244	69	449	0.3522	0.36132
1236	57	2821	783	861.63	16.5	319	171	47	242	175	451	0.27639	0.28657
1245	58	3751	1015	1015.1	10	275	375	102	330	209	684	0.28788	0.2979
1259	59	3720	1283	1282.9	13.5	263	276	95	364	278	486	0.33707	0.3464
1261	60	1989	701	700.99	9	173	221	78	369	160	604	0.28311	0.2932
1263	60	2061	700	807.86	10.5	7	196	67	275	148	397	0.23939	0.25009
1282	62	5037	820	1490.28	28.5	238	177	29	242	124	422	0.26723	0.27754
1298	63	1864	861	860.66	9.5	290	196	91	314	205	408	0.32399	0.3335
1338	67	9960	2495	3305.84	26	36	383	96	398	205	801	0.23752	0.24825
1343	67	1086	999	998.89	1.5	37	724	666	724	666	773	0.27301	0.28324
1345	70	2847	2456	2455.76	2.5	236	1139	982	1139	982	1678	0.28667	0.29671
1349	68	1149	604	703.74	7	268	164	86	169	167	267	0.24537	0.25598
1399	86	3047	646	839.39	10	124	305	65	348	297	651	0.32015	0.32972
1402	74	5415	1171	1219.51	22.5	160	241	52	294	184	571	0.20896	0.22009
1445	77	2111	601	601.13	18.5	182	114	32				0.21738	0.22839
1461	78	1315	641	641.37	7.5	128	175	86				0.29466	0.30459
1463	79	1987	1148	1147.65	6.5	296	306	177	277	211	427	0.22121	0.23216
1465	79	1853	856	856.3	11	248	168	78	237	230	449	0.22001	0.23098
1470	80	1380	877	876.83	6.5	204	212	135				0.26763	0.27793
1520	74	1002	737	737.44	1.5	73	668	492				0.29552	0.30543
1531	86	3848	992	991.59	10.5	199	366	94	385	243	553	0.2298	0.24063
1574	31	1200	1155	1155.1	1.5	285	800	770	800	770	982	0.29315	0.30309
1583	28	1884	1363	1362.56	4.5	263	419	303	404	282	539	0.29477	0.30469
1589	92	2391	662	826.38	12.5	293	191	53	296	166	526	0.31748	0.32708
1604	94	2623	1755	1755.71	12.5	343	210	140	339	241	695	0.27762	0.28779
1610	94	4756	3028	3073.15	11	146	432	275	649	474	1121	0.35916	0.36817
1625	96	3334	2495	2494.7	6	216	556	416	556	416	1071	0.27005	0.28032
1642	97	2067	937	937.24	7.5	237	276	125	321	217	415	0.26284	0.27321
1645	97	3380	546	548.42	11	21	307	50				0.27893	0.28907
1653	98	1656	630	667.76	10.5	199	158	60				0.34423	0.35346
1655	99	2599	904	1000.78	10	96	260	90	329	180	550	0.22265	0.23358
1658	99	2010	857	1206.26	10	68	201	86	215	133	333	0.32143	0.33097
1659	99	4149	2517	2517.11	10	310	415	252	415	252	682	0.28974	0.29973
1669	102	1066	846	845.85	2.5	200	427	338	427	338	549	0.22347	0.2344
1673	102	1302	512	603.42	8.5	348	153	60	261	224	358	0.29436	0.30429
1678	103	1012	505	505.48	3	216	337	168	367	210	507	0.19723	0.20852
1685	104	1071	636	635.86	4.5	38	238	141	276	202	460	0.19721	0.2085
1688	104	1727	590	590.44	7.5	237	230	79	279	175	535	0.19933	0.21059
1709	106	1900	912	1012.1	6.5	257	292	140	438	341	896	0.21956	0.23054
1710	106	1008	530	748.09	3	248	336	177	365	248	574	0.23443	0.2452
1723	107	1868	820	829.83	6	270	311	137	321	151	614	0.24961	0.26017
1734	109	1156	585	646.12	4.5	149	257	130	299	185	403	0.18902	0.20043
1735	109	1066	646	645.91	5	50	213	129	277	230	489	0.23403	0.24481
1741	109	2193	871	1100.62	4.5	53	487	194	487	194	1057	0.26305	0.27342
1759	111	1827	1626	1626.52	4	79	457	406	457	406	808	0.25615	0.26661
1773	104	2329	1508	1508.45	2	314	1164	754				0.26634	0.27666
1775	112	1233	904	948.36	3.5	296	352	258	352	258	828	0.27043	0.28069
1782	113	1695	1460	1459.6	3	214	565	487	565	487	820	0.25263	0.26314
3086	23	1777	613	849.85	4	283	444	153	439	219	541	0.2985	0.30837
3087	17	2902	1237	1237.44	7	191	415	177	404	186	569	0.30513	0.31491
3088	94	1047	677	841.09	2	215	523	338				0.23759	0.24831
3090	8	1934	814	1011.58	5	193	387	163	490	405	792	0.26605	0.27638
3093	41	1477	1409	1409.38	3	111	492	470	492	470	731	0.32215	0.33168
3094	67	2375	2310	2310.39	2	99	1188	1155	1188	1155	1219	0.29878	0.30864
3096	60	1833	1481	1481.08	3	30	611	494	611	494	957	0.26134	0.27174
3097	0	1483	1090	1090.03	2	298	742	545				0.302	0.31182
3100	38	1572	1132	1131.64	3	180	524	377	524	377	691	0.28578	0.29582
3103	105	1417	1355	1355.46	2.5	296	567	542	567	542	1005	0.25853	0.26896
3104	113	1291	893	892.71	3	41	430	298	466	311	703	0.2871	0.29713
3105	0	1121	1121	1120.73	2	52	561	560	561	560	661	0.26079	0.27119
3106	0	1052	1050	1050.17	1	1	1052	1050				0.35069	0.35982
3108	22	1532	817	1084.51	1.5	317	1021	544				0.38525	0.3939
3109	100	1289	1073	1073.21	1.5	76	859	715				0.25643	0.2669
3110	29	4813	3759	3872.3	7.5	78	642	501	642	501	888	0.25872	0.26915
3112	38	1880	1841	1840.63	2	103	940	920	940	920	1058	0.2617	0.27209

## Sheet: NdgWT_SpinDisk_mid
Refers to Supplementary Figure 5B
		settings:	100 nm/pix	2.0 fps
Filters:
		TrackID:
		Duration (sec):		-
		Net travelled distance (nm):		-
		Total travelled distance (nm):		-
		Mean curvilinear speed: moving (nm/sec):		-
		Zoom :	x :	[inf, 0]	y:	[0, inf]
Egg Chamber 1
Track ID	Start frame	Total distance travelled (nm)	Net distance travelled (nm)	Maximum distance travelled (nm)	Total trajectory time (sec)	Net orientation (degree)	Mean curvilinear speed: average (nm/sec)	Mean straight-line speed: average (nm/sec)	Mean curvilinear speed: moving (nm/sec)	Mean straight-line speed: moving (nm/sec)	Max curvilinear speed per segment: moving (nm/sec)	Mean brightness (normalised [0,1]])	Mean brightness (normalised by max)
4	0	3114	2966	2965.64	3	251	1038	989	1038	989		0.33784	0.33784
5	0	1774	1188	1187.64	6	257	296	198	296	198	511	0.32145	0.32145
10	0	1845	1418	1417.83	4.5	151	410	315	410	315	675	0.25779	0.25779
18	0	5914	537	784.65	29.5	77	200	18	274	185	455	0.28886	0.28886
19	15	5064	4616	4616.09	4	24	1266	1154	1266	1154		0.23261	0.23261
21	0	2272	1050	1049.59	4.5	153	505	233	505	233	728	0.25625	0.25625
33	0	2383	2081	2080.89	2.5	217	953	832	953	832		0.24764	0.24764
45	0	3552	2401	2400.91	12.5	186	284	192	287	232	632	0.28112	0.28112
54	0	7154	3587	3586.97	22	205	325	163	441	307	1125	0.25614	0.25614
60	14	1747	1652	1652.17	2.5	108	699	661	699	661		0.25701	0.25701
65	0	5515	807	1074.95	29.5	334	187	27	288	159	555	0.2664	0.2664
74	0	6272	2186	2185.95	29	120	216	75	312	221	575	0.24214	0.24214
78	15	10438	6109	6108.67	10	38	1044	611	1044	611		0.23101	0.23101
82	0	3803	3053	3053.05	3.5	16	1086	872	1086	872		0.3445	0.3445
94	9	2895	2573	2573.49	4	179	724	643	724	643		0.31592	0.31592
102	0	4175	903	1438.5	11.5	33	363	78	399	85	717	0.26181	0.26181
106	0	1730	647	646.52	8.5	235	204	76	333	101	545	0.32502	0.32502
110	0	9469	746	1526.66	29.5	168	321	25	321	25	755	0.40514	0.40514
119	0	1541	839	838.75	6.5	127	237	129	276	206	405	0.41736	0.41736
123	0	1864	984	983.81	12	69	155	82	188	161	434	0.32883	0.32883
129	0	7675	1098	1595.89	26	80	295	42	352	104	802	0.35833	0.35833
132	0	3266	1586	2053.61	5.5	200	594	288	594	288		0.2958	0.2958
134	0	4230	1268	2261.44	6	192	705	211	705	211		0.29494	0.29494
168	1	3786	603	602.68	22	113	172	27				0.26746	0.26746
172	0	2673	2486	2486.14	3.5	252	764	710	764	710		0.22041	0.22041
180	1	4462	1232	1231.73	20	1	223	62	366	203	608	0.3073	0.3073
204	2	12205	3118	3118.5	26	200	469	120	525	133	1457	0.25459	0.25459
206	19	1803	1581	1580.94	3	159	601	527	601	527	1091	0.26948	0.26948
211	2	2607	998	1177.22	9	250	290	111	298	122	508	0.27608	0.27608
244	4	9919	1900	2390.04	27	173	367	70	399	123	1000	0.29024	0.29024
252	5	6636	3313	3418.6	27	308	246	123	307	215	560	0.27208	0.27208
266	6	3575	955	954.7	16	3	223	60	302	152	427	0.2846	0.2846
271	6	3290	669	973.06	22	208	150	30	199	154	383	0.31033	0.31033
295	8	1966	806	806.08	10	267	197	81	213	141	451	0.36978	0.36978
336	11	3875	1389	1388.65	14.5	222	267	96	336	126	605	0.38212	0.38212
353	12	1991	677	752.55	10	304	199	68	238	124	504	0.28248	0.28248
356	12	2760	2582	2581.89	4	11	690	645	690	645		0.23163	0.23163
371	13	3518	2254	2253.66	18	62	195	125	291	232	588	0.3485	0.3485
391	14	1675	1575	1574.81	3.5	24	479	450	479	450	596	0.27576	0.27576
406	10	7861	4618	4618.35	16.5	61	476	280	476	280		0.24254	0.24254
412	15	1441	877	877.23	4.5	87	320	195	422	341	687	0.274	0.274
455	18	2486	1543	1674.6	20.5	133	121	75	225	178	565	0.36296	0.36296
479	20	2836	790	790.11	10.5	1	270	75	367	90	656	0.34304	0.34304
494	21	4249	2412	2500.16	11.5	103	369	210	398	245	1160	0.26318	0.26318
500	21	2907	729	729.45	19	98	153	38				0.3627	0.3627
505	22	1728	706	1008.7	7	239	247	101	287	224	345	0.233	0.233
511	22	5899	585	1084.84	18.5	194	319	32	319	32	591	0.24897	0.24897
518	23	1065	601	807.01	3.5	96	304	172	331	224	417	0.23327	0.23327
581	27	3289	1619	1942.99	9.5	61	346	170	469	340	1151	0.22993	0.22993
583	27	2573	512	667.06	16	116	161	32				0.22776	0.22776
605	29	1059	1014	1014.31	2.5	224	424	406	424	406		0.33245	0.33245
620	28	3932	984	1481.96	15.5	82	254	63	309	256	336	0.2936	0.2936
630	30	4692	2381	2414.97	13	18	361	183	474	265	1714	0.24174	0.24174
636	14	6084	2043	2205.58	22.5	254	270	91	300	160	760	0.3862	0.3862
639	31	1884	642	641.53	8.5	284	222	75	317	164	527	0.3532	0.3532
655	30	4814	541	1177.25	14	24	344	39	573	142		0.30086	0.30086
663	33	2773	1107	1304.04	13	63	213	85	238	165	410	0.26904	0.26904
668	33	2370	1226	1226.07	6.5	47	365	189	426	222	709	0.26892	0.26892
669	33	3180	2166	2166.44	6.5	219	489	333	489	333		0.30438	0.30438
697	35	2335	1399	1428.7	7.5	223	311	187	328	201		0.29175	0.29175
715	33	2533	1272	1805.47	4	146	633	318	633	318		0.25126	0.25126
721	37	5635	4260	4463.8	11	55	512	387	518	425	1300	0.24242	0.24242
726	37	1481	1470	1469.8	3	199	494	490	494	490	632	0.23668	0.23668
737	38	1297	703	864.31	6	149	216	117	280	243	465	0.27316	0.27316
759	39	1813	736	779.42	10	226	181	74	262	191	360	0.43112	0.43112
768	40	1819	718	827.26	9	334	202	80	301	243	514	0.25965	0.25965
786	42	1157	924	923.98	2.5	68	463	370	463	370	470	0.24278	0.24278
794	26	4952	1279	1529.64	16.5	80	300	78	363	233	419	0.34408	0.34408
818	44	1041	780	780.29	5.5	118	189	142	224	170	323	0.29598	0.29598
824	45	2005	1782	1781.53	4	92	501	445	501	445	866	0.24333	0.24333
846	47	2174	1139	1236.7	5.5	290	395	207	455	283	658	0.28867	0.28867
857	48	1445	752	751.87	5	51	289	150	365	201	507	0.23867	0.23867
876	49	1766	1597	1596.53	5	233	353	319	353	319	547	0.23778	0.23778
883	49	1239	959	999.44	5	263	248	192	248	192	546	0.28318	0.28318
889	50	1229	1080	1079.83	3.5	7	351	309	351	309	489	0.34589	0.34589
890	7	3696	3291	3291.04	5.5	284	672	598	672	598		0.23053	0.23053
891	0	4816	3970	3969.89	4.5	237	1070	882	1070	882		0.26107	0.26107
892	8	3267	2994	2994.26	5	284	653	599	653	599		0.22668	0.22668
893	0	3065	1942	1941.55	7	231	438	277	459	293	689	0.32418	0.32418
894	20	2912	1940	1939.72	5.5	73	530	353	530	353		0.29921	0.29921
895	40	3905	542	2009.06	4.5	213	868	120	868	120		0.28021	0.28021
896	0	4136	2467	2466.89	12.5	189	331	197	367	252	586	0.28077	0.28077
897	4	8632	6226	6303.98	14	85	617	445	617	445		0.30801	0.30801
898	15	12991	7854	8082.32	15.5	36	838	507	838	507		0.23263	0.23263
899	10	7060	5583	5583.23	7	290	1009	798	1009	798		0.31196	0.31196
900	7	2325	2024	2023.67	2.5	116	930	809	930	809		0.24264	0.24264
901	15	2780	2671	2671.48	3	280	927	890	927	890		0.23396	0.23396
904	44	1291	1168	1168.21	2	21	646	584	646	584		0.27899	0.27899
Egg Chamber 2
Track ID	Start frame	Total distance travelled (nm)	Net distance travelled (nm)	Maximum distance travelled (nm)	Total trajectory time (sec)	Net orientation (degree)	Mean curvilinear speed: average (nm/sec)	Mean straight-line speed: average (nm/sec)	Mean curvilinear speed: moving (nm/sec)	Mean straight-line speed: moving (nm/sec)	Max curvilinear speed per segment: moving (nm/sec)	Mean brightness (normalised [0,1]])	Mean brightness (normalised by max)
79	0	1320	1038	1038.25	2	111	660	519	660	519		0.54997	0.54997
103	95	1087	964	964.38	2	308	544	482	544	482		0.55979	0.55979
104	17	7887	145	2310.48	21.5	120	367	7	464	66	434	0.56648	0.56648
135	31	1791	918	1126.94	3	33	597	306	597	306		0.52503	0.52503
144	40	4720	609	609.02	30	251	157	20				0.51915	0.51915
158	74	1336	1129	1128.97	2.5	350	534	452	534	452	625	0.48355	0.48355
163	9	14810	1863	2226.98	52.5	1	282	35	339	153	1096	0.5871	0.5871
220	91	1640	854	854.12	4	210	410	214	451	231	614	0.47813	0.47813
232	74	3344	502	539.1	11.5	247	291	44	497	192	747	0.57233	0.57233
256	89	1790	804	826.62	6.5	78	275	124	286	162	606	0.53407	0.53407
266	100	2679	1662	1912.62	4	215	670	416	718	522		0.47269	0.47269
Egg Chamber 3
Track ID	Start frame	Total distance travelled (nm)	Net distance travelled (nm)	Maximum distance travelled (nm)	Total trajectory time (sec)	Net orientation (degree)	Mean curvilinear speed: average (nm/sec)	Mean straight-line speed: average (nm/sec)	Mean curvilinear speed: moving (nm/sec)	Mean straight-line speed: moving (nm/sec)	Max curvilinear speed per segment: moving (nm/sec)	Mean brightness (normalised [0,1]])	Mean brightness (normalised by max)
1	16	3428	3337	3337.36	3.5	230	980	954	980	954		0.20153	0.20153
10	11	4085	2630	2630.36	7.5	254	545	351	545	351		0.28546	0.28546
12	49	1964	1855	1855.4	2.5	171	786	742	786	742		0.25174	0.25174
15	0	3574	1302	1329.88	14.5	165	247	90	299	129	537	0.35604	0.35604
27	12	5926	3520	3519.85	18	359	329	196	576	471	1737	0.34558	0.34558
32	0	4636	757	858.33	24.5	56	189	31				0.20519	0.20519
38	15	2673	1969	1968.81	2.5	208	1069	788	1069	788		0.24377	0.24377
39	0	2495	1574	1574.15	8.5	62	294	185	559	472	984	0.22688	0.22688
44	0	2927	2633	2633.25	3.5	2	836	752	836	752		0.21658	0.21658
45	0	1254	626	626.37	5.5	335	228	114	355	230	598	0.32385	0.32385
53	0	6785	4431	4430.97	7.5	55	905	591	905	591	1948	0.23844	0.23844
58	0	3465	784	1131.37	14.5	116	239	54	257	71	685	0.31578	0.31578
64	0	7171	3759	3758.63	29.5	281	243	127	284	168	665	0.35757	0.35757
111	0	5443	3173	3173.49	29.5	165	185	108	276	215	591	0.34009	0.34009
117	0	6019	2631	2831.61	29.5	145	204	89	260	159	559	0.34307	0.34307
138	0	2603	1646	1645.83	8.5	315	306	194	320	209	748	0.3844	0.3844
168	1	5252	3902	3902.17	5	69	1050	780	1050	780		0.26129	0.26129
182	1	3463	1105	1108.21	12.5	137	277	88	312	115	590	0.23096	0.23096
199	0	1641	1470	1469.55	7	60	234	210	234	210	415	0.38476	0.38476
232	3	6347	1637	2527.02	28	28	227	58	327	184	630	0.24241	0.24241
246	0	3476	3426	3426.19	4.5	58	772	761	772	761		0.37794	0.37794
259	4	1773	1607	1606.6	6.5	324	273	247	273	247	522	0.22338	0.22338
315	6	4651	3056	3056.32	11	211	423	278	423	278		0.316	0.316
317	8	3674	1072	1367.26	17.5	332	210	61	270	120	426	0.20344	0.20344
363	11	2347	610	791.12	8	37	293	76	327	148	711	0.28826	0.28826
389	12	2731	657	657.07	16.5	254	166	40	299	252	400	0.22267	0.22267
403	13	1255	653	910.88	3	209	418	218	418	218	604	0.19975	0.19975
414	14	8942	3903	6098.74	10	29	894	390	894	390		0.22094	0.22094
419	13	1516	1126	1181.75	3.5	176	433	322	433	322		0.22746	0.22746
502	19	1496	959	989.98	9.5	278	157	101	273	238	461	0.20627	0.20627
509	12	3523	1213	1885.85	12	227	294	101	453	382	193	0.28722	0.28722
522	23	3599	2208	2208.37	17.5	234	206	126	296	229	516	0.23574	0.23574
544	22	6587	5414	5414.13	18	229	366	301	440	368	830	0.19448	0.19448
550	22	2986	1102	1541.78	15.5	18	193	71	202	179	337	0.22871	0.22871
555	22	1369	551	551.29	5.5	343	249	100	216	101	353	0.30904	0.30904
556	22	2298	1646	1645.56	10	40	230	165	272	224	462	0.20668	0.20668
558	21	1948	1631	1631.17	3	111	649	544	649	544		0.24434	0.24434
579	22	5000	1394	1523.92	18	33	278	77	415	325		0.19552	0.19552
587	24	3482	1164	1163.81	17.5	184	199	67	245	76	437	0.30699	0.30699
660	37	7573	4753	5003.89	8	357	947	594	947	594		0.18541	0.18541
681	30	3998	1811	1810.85	7	123	571	259	571	259	1224	0.22383	0.22383
725	32	4168	3927	3926.71	5	27	834	785	834	785		0.26812	0.26812
765	35	2760	558	557.61	12	332	230	46	242	35	340	0.22599	0.22599
773	34	2360	1479	1479.06	5	215	472	296	472	296	897	0.20584	0.20584
786	34	2351	1294	1399.52	12.5	74	188	104	352	314	618	0.29491	0.29491
812	38	2129	1254	1254.02	10.5	23	203	119	219	154	411	0.19816	0.19816
853	41	1165	1142	1141.78	4	355	291	285	310	304	531	0.25018	0.25018
884	35	3595	2517	2517.1	7	227	514	360	580	478	1367	0.22775	0.22775
889	44	3293	1864	2046.88	7.5	19	439	249	514	352	1089	0.25403	0.25403
894	44	1091	673	672.65	5.5	160	198	122	217	191	302	0.31511	0.31511
897	44	2990	2542	2541.77	7.5	2	399	339	399	339		0.24267	0.24267
968	43	3310	3083	3083.48	4.5	31	736	685	736	685		0.19331	0.19331
993	44	2068	1761	1760.91	2.5	263	827	704	827	704		0.28585	0.28585
1010	43	5028	4698	4698.06	8	186	629	587	629	587		0.31718	0.31718
1018	51	1166	1052	1052.43	3.5	263	333	301	333	301	600	0.18288	0.18288
1026	51	1054	538	742.97	4	197	264	134	296	219	382	0.23114	0.23114
1031	51	1071	686	685.99	4	235	268	171	211	142	319	0.28237	0.28237
1062	53	1903	1558	1558.13	2.5	180	761	623	761	623		0.20067	0.20067

## Sheet: NdgWT_SpinDisk_basal
Refers to Supplementary Figure 5C
		settings:	100 nm/pix	2.0 fps
Filters:
		TrackID:
		Duration (sec):		-
		Net travelled distance (nm):		-
		Total travelled distance (nm):		-
		Mean curvilinear speed: moving (nm/sec):		-
		Zoom :	x :	[inf, 0]	y:	[0, inf]
Egg Chamber 1
Track ID	Start frame	Total distance travelled (nm)	Net distance travelled (nm)	Maximum distance travelled (nm)	Total trajectory time (sec)	Net orientation (degree)	Mean curvilinear speed: average (nm/sec)	Mean straight-line speed: average (nm/sec)	Mean curvilinear speed: moving (nm/sec)	Mean straight-line speed: moving (nm/sec)	Max curvilinear speed per segment: moving (nm/sec)	Mean brightness (normalised [0,1]])	Mean brightness (normalised by max)
11	14	3155	2896	2895.7	3	287	1052	965	1052	965		0.41405	0.49065
14	0	7572	1197	1315.29	47.5	289	159	25				0.35632	0.44046
20	0	6360	943	1253	45	62	141	21				0.32713	0.41509
29	0	4002	640	640.31	53.5	81	75	12	256	158	512	0.39108	0.47069
37	0	5355	640	640.31	47.5	68	113	13				0.32279	0.41132
40	0	2172	825	854.4	12.5	195	174	66	219	118	324	0.35013	0.43509
42	0	7680	985	984.89	59.5	96	129	17	180	170	300	0.34825	0.43345
43	0	6520	906	1004.99	59.5	113	110	15				0.32836	0.41616
45	0	3338	1204	1204.16	17	71	196	71	370	326	747	0.415	0.49148
47	0	9853	640	984.89	52.5	248	188	12	365	298		0.29128	0.38393
50	0	12678	2445	2445.23	37	217	343	66	419	213	1244	0.32575	0.41389
55	0	11304	1170	1170.47	57.5	280	197	20	240	143	641	0.24724	0.34565
60	0	8257	3912	3912.47	9.5	341	869	412	869	412		0.40164	0.47986
61	0	5782	1204	1204.16	48	258	120	25	373	146	808	0.34857	0.43373
63	0	8368	671	921.95	59.5	93	141	11				0.30392	0.39492
64	0	2084	608	608.28	18	309	116	34	243	149	447	0.4054	0.48313
68	0	7095	2202	2202.27	55	159	129	40	238	204	610	0.33642	0.42317
71	0	3202	510	1077.03	12.5	288	256	41	443	267	524	0.30553	0.39632
77	0	4226	500	781.02	19	120	222	26	262	22	539	0.32779	0.41567
78	0	2649	800	806.23	18.5	120	143	43	171	146	600	0.23963	0.33903
80	0	10279	608	854.4	59.5	290	173	10	279	54	424	0.26132	0.35789
81	0	4768	1221	1220.66	43	244	111	28	199	169	512	0.30694	0.39754
87	0	11159	1265	1360.15	59.5	191	188	21	275	127	647	0.30135	0.39268
90	0	11260	1389	2061.55	59.5	330	189	23	378	252	761	0.28182	0.37571
96	4	4281	2906	3039.74	11	259	389	264	392	261	860	0.29762	0.38944
99	10	3037	1732	2039.31	7	49	434	247	486	289	1097	0.30465	0.39555
100	0	9352	806	806.23	59.5	90	157	14	324	180	365	0.32896	0.41668
107	0	7344	1140	1392.84	59.5	104	123	19	263	198	365	0.36413	0.44725
112	0	12998	854	1676.31	59.5	279	218	14	278	95	584	0.30921	0.39951
113	0	2365	1476	1476.48	16.5	238	143	89	231	219	458	0.34318	0.42904
121	1	7981	671	824.62	59	93	135	11	255	135	636	0.31923	0.40823
135	18	3050	2621	2652.45	3	258	1017	874	1017	874		0.34922	0.43429
138	80	4751	2169	2355.81	19.5	264	244	111	318	228		0.28415	0.37773
140	0	7823	1361	1360.89	59.5	86	131	23	208	180	324	0.27442	0.36927
147	11	3380	1790	1789.53	5	99	676	358	676	358	1164	0.3488	0.43393
151	3	8185	583	583.1	58	269	141	10				0.35534	0.43961
157	3	6988	2367	2400.9	10.5	304	666	225	666	225		0.36119	0.4447
163	3	5898	3200	3200.31	10	118	590	320	590	320		0.38925	0.46909
188	11	2205	721	721.11	8.5	243	259	85	353	171	524	0.33511	0.42203
194	12	5409	1079	1122.55	27	259	200	40	218	138	300	0.4312	0.50556
196	12	4529	707	707.11	41	308	110	17	281	123	647	0.35864	0.44249
202	53	1758	504	547.72	5.5	140	320	92	351	197	445	0.30637	0.39704
207	8	9926	881	2378.01	31	155	320	28	347	155	1069	0.29282	0.38526
208	14	9854	1487	1500	52.5	77	188	28	273	138	447	0.29347	0.38583
212	110	1333	747	756.24	4.5	276	296	166	322	211	484	0.28886	0.38183
214	14	16284	977	1875.5	52.5	174	310	19	419	190	1027	0.29708	0.38897
217	16	3064	2207	2206.98	7	326	438	315	484	420	1638	0.40022	0.47863
218	5	6926	2158	2758.85	22.5	84	308	96	423	338	419	0.43583	0.50958
224	17	3079	1140	1280.62	18.5	82	166	62	183	172	300	0.3544	0.4388
258	25	9680	2335	2334.52	47	39	206	50	272	123	424	0.24069	0.33995
261	25	1334	573	659.63	4.5	268	296	127	297	202	516	0.27875	0.37304
262	9	5465	3659	3658.77	16	83	342	229	342	229	760	0.28195	0.37582
268	40	2308	2135	2135.26	2.5	46	923	854	923	854		0.27342	0.36841
271	28	2238	707	921.95	11	38	203	64	236	213	599	0.31495	0.4045
275	29	6646	4571	4571.42	17.5	76	380	261	470	386	832	0.40639	0.48399
289	31	2191	825	824.62	13.5	314	162	61	281	200	461	0.31445	0.40407
290	20	12784	4001	4525.5	35.5	58	360	113	474	290	1214	0.31525	0.40477
295	32	7680	809	902.77	41	321	187	20				0.29678	0.38871
314	37	6783	2612	2611.56	26	126	261	100	783	553	1493	0.28135	0.3753
322	39	7237	1315	2163.33	40	38	181	33	241	163	600	0.29538	0.38749
327	39	3477	2693	2692.7	13.5	96	258	199	344	262	690	0.28521	0.37865
344	45	5053	1414	1529.71	18.5	111	273	76	369	280	483	0.27788	0.37228
346	46	5759	1985	1984.94	32.5	70	177	61	284	202	412	0.25562	0.35293
362	47	9920	1432	2114.36	36	230	276	40	319	149	512	0.26281	0.35918
374	52	8873	4712	4711.54	28	231	317	168	412	274	1492	0.25712	0.35424
401	59	6188	640	848.53	30	68	206	21	244	186	461	0.3065	0.39716
402	59	4155	900	1004.99	30	30	138	30	212	150	324	0.31618	0.40557
407	30	9029	1976	2335.74	44.5	271	203	44	254	163	643	0.30337	0.39444
410	60	2414	640	707.11	17.5	68	138	37	185	183	424	0.26016	0.35688
440	68	3138	583	721.11	25.5	150	123	23	263	167	506	0.22748	0.32847
443	69	6434	1150	1730.41	25	196	257	46	374	182		0.29372	0.38605
464	73	3113	1005	1170.47	23	215	135	44	352	255	524	0.35777	0.44173
499	84	5819	1788	2191.11	17.5	58	332	102	365	271	782	0.35595	0.44014
506	85	3084	1140	1140.18	16.5	104	187	69	171	158	241	0.26932	0.36484
508	85	2146	539	1236.93	6.5	278	330	83	330	83	762	0.25403	0.35155
567	91	6723	1734	3037.4	14	26	480	124	531	128	1378	0.24455	0.34331
575	103	2216	1360	1360.15	8	282	277	170	230	161	510	0.26415	0.36035
6873	37	2729	2558	2557.82	4	336	682	639	682	639		0.336	0.4228
6874	1	2946	2795	2794.94	3	66	982	932	982	932		0.36755	0.45023
Egg Chamber 2
Track ID	Start frame	Total distance travelled (nm)	Net distance travelled (nm)	Maximum distance travelled (nm)	Total trajectory time (sec)	Net orientation (degree)	Mean curvilinear speed: average (nm/sec)	Mean straight-line speed: average (nm/sec)	Mean curvilinear speed: moving (nm/sec)	Mean straight-line speed: moving (nm/sec)	Max curvilinear speed per segment: moving (nm/sec)	Mean brightness (normalised [0,1]])	Mean brightness (normalised by max)
2	77	2511	1033	1033.08	4.5	317	558	230	558	230	892	0.45877	0.60174
9	0	1211	822	821.51	1.5	200	807	548	807	548		0.49456	0.62807
17	18	14924	3590	3590.26	36.5	132	409	98	417	99		0.47403	0.61297
18	23	4378	1208	2247.22	13.5	144	324	90	369	119	1263	0.56935	0.6831
24	40	6914	2091	2091.36	30	94	230	70	335	195	917	0.4347	0.58403
26	13	12243	1578	1577.96	40.5	326	302	39	360	227	1673	0.43378	0.58335
28	20	1182	1052	1051.75	3	73	394	351	394	351		0.49812	0.63069
32	81	6053	2740	2740.38	2.5	268	2421	1096	2421	1096	4393	0.32926	0.50644
33	102	2054	1721	1870.26	3	141	685	574	685	574		0.44073	0.58846
38	116	2221	2062	2061.99	1.5	312	1481	1375	1481	1375		0.43384	0.58339
48	58	6374	3340	3339.82	10	78	637	334	637	334		0.37698	0.54155
70	23	1831	1431	1495.38	3	149	610	477	610	477		0.52427	0.64993
83	0	2111	1393	1392.84	6.5	51	325	214	325	214	540	0.44941	0.59485
84	0	2454	510	509.9	16.5	311	149	31				0.55357	0.67149
86	0	4904	1488	1488.36	24.5	253	200	61	238	161	416	0.55885	0.67538
88	0	6621	583	583.1	52.5	269	126	11				0.4994	0.63163
95	0	3272	500	707.11	15	300	218	33	244	158	341	0.60915	0.7124
97	0	5938	1503	1513.27	47	123	126	32	219	154	424	0.5339	0.65702
101	0	10663	1726	1726.27	59.5	289	179	29	360	262	812	0.5131	0.64172
154	16	2326	1359	1359.18	11.5	93	202	118	266	170	447	0.33177	0.50829
6869	49	3710	3291	3290.58	4.5	146	824	731	824	731		0.55684	0.6739
6870	12	6383	4335	4335.29	12	284	532	361	669	577	1107	0.51637	0.64412
6871	70	4036	1709	1794.68	10	345	404	171	440	326	1244	0.47102	0.61075
Egg Chamber 3
Track ID	Start frame	Total distance travelled (nm)	Net distance travelled (nm)	Maximum distance travelled (nm)	Total trajectory time (sec)	Net orientation (degree)	Mean curvilinear speed: average (nm/sec)	Mean straight-line speed: average (nm/sec)	Mean curvilinear speed: moving (nm/sec)	Mean straight-line speed: moving (nm/sec)	Max curvilinear speed per segment: moving (nm/sec)	Mean brightness (normalised [0,1]])	Mean brightness (normalised by max)
0	0	9761	2165	2356.26	29.5	242	331	73	463	110	1577	0.2861	0.41209
1	6	1386	687	686.9	3.5	123	396	196				0.26695	0.39631
2	0	4729	640	1421.27	17.5	83	270	37	352	116	993	0.24612	0.37915
6	0	6611	6234	6233.8	11	48	601	567	778	753	1498	0.41513	0.51834
8	0	1290	793	792.81	4.5	74	287	176	335	221	572	0.40707	0.51171
9	0	4008	707	707.11	29.5	126	136	24	342	211	512	0.34355	0.45939
10	0	2340	762	761.58	6	68	390	127	408	209	943	0.31108	0.43265
13	0	10268	2605	2605.14	23	319	446	113	537	173	1204	0.31534	0.43616
17	0	3108	880	880.13	11	263	283	80	377	152	710	0.34591	0.46134
19	0	3362	890	890.14	11	275	306	81	379	136	813	0.34573	0.46119
20	0	1157	942	941.66	3	44	386	314	386	314	525	0.3173	0.43778
22	0	2992	922	1166.19	13.5	85	222	68	285	148	640	0.29895	0.42266
23	1	4614	2325	2516.58	10.5	53	439	221	479	260	1267	0.41591	0.51898
27	1	5257	1225	2144.47	15.5	106	339	79	366	176	1111	0.33248	0.45028
28	1	4881	2302	2441.31	29	190	168	79	260	172	1007	0.27129	0.39988
32	13	8889	625	3843.74	12	227	741	52	741	52		0.3701	0.48126
33	0	4300	1564	1564.33	5.5	58	782	284	782	284		0.36982	0.48103
34	13	5209	4196	4195.63	12.5	179	417	336	417	336		0.37823	0.48796
36	3	7979	3881	3956.23	6.5	227	1228	597	1228	597	1906	0.29802	0.4219
39	0	6511	797	1597.19	29.5	158	221	27	343	94	461	0.39313	0.50022
41	0	3744	2474	2668.33	10	210	374	247	478	381		0.28218	0.40885
45	5	6306	2806	2806.36	27.5	54	229	102	478	402	945
47	6	3751	671	670.82	26	71	144	26	240	167	539	0.25326	0.38504
50	9	2279	1859	1859.36	3.5	200	651	531	651	531		0.24541	0.37857
52	7	10104	3385	3385.44	12.5	221	808	271	808	271	2106	0.3277	0.44634
54	9	1570	1500	1500	2	351	785	750	785	750		0.30484	0.42752
57	7	3467	2807	2807.13	13.5	319	257	208	330	301	1000	0.36051	0.47336
61	15	3338	825	1063.01	7	120	477	118	477	118	1226	0.30376	0.42663
63	34	2973	2774	2774	3	250	991	925	991	925		0.25847	0.38933
64	27	3301	3186	3185.56	2.5	65	1320	1274	1320	1274		0.30003	0.42355
65	19	10486	3745	4317.41	17.5	124	599	214	599	214		0.27245	0.40085
66	19	7156	2203	2633.63	10	62	716	220	722	262	2018	0.35147	0.46592
67	15	4086	1678	1677.94	7.5	148	545	224	545	224		0.25957	0.39024
69	39	1804	1596	1683.9	2.5	277	721	638	721	638		0.25526	0.38668
71	21	3325	1625	1625.33	13	82	256	125	457	440	1081	0.30874	0.43073
72	23	2318	2173	2172.9	7	199	331	310	329	328	985	0.26232	0.3925
76	22	2584	990	1170.47	7.5	270	344	132	457	189	1022	0.26962	0.39851
78	45	2867	1499	1499.22	2.5	77	1147	600	1147	600		0.35629	0.46989
79	27	4997	4272	4272	16	257	312	267	355	309	1487	0.29568	0.41997
83	31	2105	1082	1081.67	3.5	258	601	309	601	309	1457	0.29565	0.41995
86	32	2653	781	1272.79	13	185	204	60	301	251	707	0.32392	0.44323
89	29	2001	640	1029.56	9.5	263	211	67	341	120	894	0.25421	0.38582
90	35	1215	849	848.53	4	0	304	212	304	212	854	0.32971	0.448
92	20	7169	5269	5268.81	14.5	48	494	363	937	876	1802	0.31591	0.43663
93	54	1129	524	643.83	2.5	197	452	210				0.25218	0.38415
96	45	1224	1150	1150.03	2	233	612	575	612	575		0.26195	0.39219
98	41	2049	1208	1208.3	7.5	110	273	161	281	161	1054	0.24138	0.37526
100	32	1525	1417	1417.42	1	9	1525	1417				0.23824	0.37267
101	42	1913	608	608.28	7	215	273	87	337	33	510	0.27213	0.40058
102	39	5907	5027	5027.39	10	314	591	503	644	597	1040	0.28789	0.41356
103	38	2230	2202	2202.27	4	84	558	551	558	551	1283	0.29257	0.41741
105	44	1022	825	824.62	3	59	341	275	341	275		0.27614	0.40388
109	51	1824	1204	1400	3.5	220	521	344	533	467		0.24005	0.37416
110	52	1745	1414	1555.63	3.5	270	499	404	499	404		0.30233	0.42545
112	2	1359	922	922.28	2.5	237	544	369	544	369	784	0.30874	0.43073
118	0	6059	5368	5368.24	6.5	175	932	826	932	826		0.30989	0.43167
121	0	4031	3488	3488.2	10	134	403	349	588	531		0.35091	0.46545
129	34	1840	1796	1796.29	1.5	53	1227	1198	1227	1198		0.25365	0.38536
130	18	2756	2416	2416.17	2.5	177	1103	966	1103	966		0.30112	0.42446
131	47	1584	1563	1562.54	1	98	1584	1563				0.35063	0.46522
132	15	4057	3668	3667.65	5	128	811	734	811	734		0.26152	0.39184
137	20	4529	1854	1854.47	7	100	647	265	711	272		0.29069	0.41587
145	41	1510	1300	1300	1.5	202	1007	867				0.24942	0.38188
146	41	6143	2576	2593.73	8.5	212	723	303	768	322		0.24388	0.37732
147	42	1755	1212	1212.49	1.5	56	1170	808				0.3096	0.43143
148	43	3839	1649	1726.27	8	120	480	206	569	266	1005	0.21963	0.35734
149	43	1770	1432	1565.25	5	200	354	286	393	318	922	0.36119	0.47392
152	42	2299	2162	2161.65	2	220	1150	1081	1150	1081		0.22938	0.36538
154	46	1534	1118	1216.55	6.5	235	236	172	154	152	616	0.25928	0.38999
156	49	2719	2360	2500	5	81	544	472	544	472		0.26016	0.39072
158	40	6378	1244	2311.84	8	70	797	155	797	155		0.23466	0.36972
162	54	1582	1547	1546.89	2	343	791	773	791	773		0.28089	0.40779
164	0	2988	2710	2710.44	6	52	498	452	498	452		0.2827	0.40928
173	0	4622	608	1044.03	29.5	215	157	21	283	100	283	0.30327	0.42622
177	0	1471	1374	1374.17	2.5	247	588	550	588	550		0.28578	0.41182
180	0	2106	728	824.62	29.5	60	71	25				0.40722	0.51183
182	21	4354	3517	3600.99	5	76	871	703	871	703		0.23975	0.37391
183	0	5074	1700	1702.94	29.5	225	172	58	395	227	747	0.30407	0.42688
190	0	4614	500	806.23	29.5	45	156	17	256	46	400	0.29742	0.4214
197	0	2708	671	670.82	13.5	251	201	50				0.28868	0.4142
209	0	4465	1118	1253	29	71	154	39	263	179	458	0.3532	0.46734
213	0	2809	500	538.52	29.5	81	95	17	187	167	461	0.33318	0.45085
217	0	5166	1780	1779.55	15.5	55	333	115	660	522	1174	0.25674	0.38791
218	0	4400	1910	1910.5	29	177	152	66	286	283	785	0.37761	0.48744
228	0	3792	1273	1272.79	29.5	90	129	43	264	170	461	0.34778	0.46288
241	0	4218	510	707.11	29	303	145	18	316	114	540	0.31579	0.43653
246	1	3700	762	900	20	21	185	38	366	175	540	0.25814	0.38906
284	5	6161	3687	4099.22	10.5	27	587	351	616	369	1097	0.2946	0.41908
291	2	8577	4411	4487.08	28.5	274	301	155	941	722		0.34481	0.46043
296	6	7760	3643	3725.84	19	235	408	192	437	209	806	0.30769	0.42986
300	9	3706	707	1019.8	18.5	233	200	38				0.30657	0.42894
301	9	2507	2094	2094.05	5.5	137	456	381	456	381	987	0.32085	0.4407
304	2	4393	925	1276.16	27.5	49	160	34	238	197	400	0.34543	0.46094
330	18	5812	1200	1717.92	20.5	169	283	59	454	165		0.34538	0.4609
332	19	4265	2864	2954.66	20	20	213	143	329	311		0.30488	0.42754
352	25	2925	800	806.23	17	45	172	47	212	211	412	0.37927	0.48881
360	26	1041	500	500	9	188	116	56				0.3523	0.4666
368	29	3253	1342	1392.84	15	161	217	89	259	236	416	0.37852	0.48819
371	31	1150	990	1000	6	180	192	165	336	333		0.28348	0.40993
372	32	1012	608	608.28	3.5	215	289	174	150	67	300	0.27968	0.40679
390	36	2415	594	971.42	6.5	35	371	91	464	177	874	0.31111	0.43267
397	39	1475	900	905.54	8	135	184	112	350	322	510	0.29663	0.42076
402	42	1247	1030	1029.56	8.5	285	147	121	349	316		0.31618	0.43685
404	43	2102	860	943.4	8	189	263	108	415	230	648	0.26398	0.39386
412	45	1340	1077	1077.03	7	203	191	154	231	219	458	0.26127	0.39163
413	47	3313	3306	3305.93	2.5	22	1325	1322	1325	1322		0.30593	0.42841
418	46	1167	943	943.4	6	257	195	157	261	240	584	0.28243	0.40906
6865	24	2518	2421	2421.02	3	250	839	807	839	807		0.31404	0.43509
6866	42	1199	1079	1079.24	1.5	349	799	719	799	719		0.28537	0.41148
6867	49	4506	2959	2958.85	3	76	1502	986	1502	986	2081	0.30313	0.42611
6868	39	1697	1675	1674.76	1	346	1697	1675				0.24431	0.37767
