# Supplementary material for: MSP-tracker: A versatile vesicle tracking software tool used to reveal the spatial control of polarized secretion in Drosophila epithelial cells
Source: PLoS Biol. 2025 Apr 10;23(4):e3003099. doi: 10.1371/journal.pbio.3003099 (PMC12021295; doi:10.1371/journal.pbio.3003099)
Supplement: S5 Data — (XLSX) [file pbio.3003099.s014.xlsx]

## Sheet: README
Data used for Vkg secretion.
Measurements taken as described in the materials and methods.

## Sheet: VkgData
Non Boundary	Leading Edge	Trailing Edge
611.59	162.58	225.294
328.79	139.322	514.94
254.58	133.94	243.84
377.234	213.042	204.165
187.51	287.53	311.99
334.583	219.23	825.815
292.835		165.33
244.63		276.633
1149.07		407.173
403.875		585.216
205.715		1528.86
256.663
1748.83
576.073
741.647
420.98
1029.2
1117.69
1095.44
